# Supplementary material for: 2-(2,4-Di­fluoro­phen­yl)-4,5-dimethyl-1-(4-methyl­phen­yl)-1H-imidazole monohydrate
Source: Acta Crystallogr Sect E Struct Rep Online. 2013 Oct 2;69(Pt 11):o1599–600. doi: 10.1107/S1600536813026354 (PMC3884277; doi:10.1107/S1600536813026354)
Supplement: Supplementary file 1 [file e-69-o1599-sup1.cif]

##############################################################################
#                                                                            #
# This CIF contains the data in a paper accepted for publication in          #
# Acta Crystallographica Section E. It conforms to the requirements of       #
# Notes for Authors for Acta Crystallographica Section E, and has been       #
# peer reviewed under the auspices of the IUCr Commission on Journals.       #
#                                                                            #
# Full details of the Crystallographic Information File format               #
# are given in the paper "The Crystallographic Information File (CIF):       #
# a New Standard Archive File for Crystallography" by S. R. Hall, F. H.      #
# Allen and I. D. Brown [Acta Cryst. (1991), A47, 655-685].                  #
#                                                                            #
# The current version of the core CIF dictionary is obtainable from          #
# ftp://ftp.iucr.org/pub/cif_core.dic.                                       #
#                                                                            #
# Software is freely available for graphical display of the structure(s)     #
# in this CIF. For information consult the CIF software page                 #
# http://www.iucr.org/resources/cif/software.                                #
#                                                                            #
# This file may be used for bona fide research purposes within the           #
# scientific community so long as proper attribution is given to the journal # 
# article from which it was obtained.                                        #
#                                                                            #
##############################################################################
data_I
_database_code_depnum_ccdc_archive 'CCDC 962819'
_audit_creation_method     SHELXL-97
_chemical_name_systematic
;
2-(2,4-Difluorophenyl)-4,5-dimethyl-1-(4-methylphenyl)-1<i>H</i>-imidazole
monohydrate
;
_chemical_name_common     ?
_chemical_formula_moiety     'C18 H16 F2 N2, H2 O'
_chemical_formula_sum     'C18 H18 F2 N2 O'
_chemical_formula_iupac     'C18 H16 F2 N2, H2 O'
_chemical_formula_weight     316.34
_chemical_melting_point     ?
_symmetry_cell_setting     triclinic
_symmetry_space_group_name_H-M     'P -1'
_symmetry_space_group_name_Hall     '-P 1'
loop_
    _symmetry_equiv_pos_site_id
    _symmetry_equiv_pos_as_xyz
    1 x,y,z
    2 -x,-y,-z
_cell_length_a     7.9424(9)
_cell_length_b     14.5238(16)
_cell_length_c     14.6561(16)
_cell_angle_alpha     75.087(2)
_cell_angle_beta     89.990(2)
_cell_angle_gamma     86.012(2)
_cell_volume     1629.5(3)
_cell_formula_units_Z     4
_cell_measurement_reflns_used     5735
_cell_measurement_theta_min     2
_cell_measurement_theta_max     25
_cell_measurement_temperature     294(2)
_exptl_crystal_description     prism
_exptl_crystal_colour     colourless
_exptl_crystal_size_max     0.30
_exptl_crystal_size_mid     0.25
_exptl_crystal_size_min     0.20
_exptl_crystal_density_diffrn     1.290
_exptl_crystal_density_meas     ?
_exptl_crystal_density_method     'not measured'
_exptl_crystal_F_000     664
_exptl_absorpt_coefficient_mu     0.096
_exptl_absorpt_correction_type     none
_exptl_absorpt_process_details     ?
_exptl_absorpt_correction_T_min     ?
_exptl_absorpt_correction_T_max     ?
_exptl_special_details     ?
_diffrn_ambient_temperature     294(2)
_diffrn_radiation_type     MoK\a
_diffrn_radiation_wavelength     0.71073
_diffrn_radiation_source     'fine-focus sealed tube'
_diffrn_radiation_monochromator     graphite
_diffrn_measurement_device_type     'Bruker SMART APEX CCD area-detector'
_diffrn_measurement_method     '\w scan'
_diffrn_detector_area_resol_mean     ?
_diffrn_reflns_number     18763
_diffrn_reflns_av_R_equivalents     0.0255
_diffrn_reflns_av_sigmaI/netI     0.0261
_diffrn_reflns_theta_min     1.76
_diffrn_reflns_theta_max     28.06
_diffrn_reflns_theta_full     28.06
_diffrn_measured_fraction_theta_max     0.951
_diffrn_measured_fraction_theta_full     0.951
_diffrn_reflns_limit_h_min     -10
_diffrn_reflns_limit_h_max     10
_diffrn_reflns_limit_k_min     -18
_diffrn_reflns_limit_k_max     18
_diffrn_reflns_limit_l_min     -19
_diffrn_reflns_limit_l_max     19
_diffrn_standards_number     ?
_diffrn_standards_interval_count     ?
_diffrn_standards_interval_time     ?
_diffrn_standards_decay_%     ?
_refine_special_details
;
Refinement of <i>F</i>^2^ against ALL reflections. The weighted <i>R</i>-factor
<i>wR</i> and goodness of fit <i>S</i> are based on <i>F</i>^2^, conventional
<i>R</i>-factors <i>R</i> are based on <i>F</i>, with <i>F</i> set to zero for
negative <i>F</i>^2^. The threshold expression of <i>F</i>^2^ >
\s(<i>F</i>^2^) is used only for calculating <i>R</i>-factors(gt) <i>etc</i>.
and is not relevant to the choice of reflections for refinement.
<i>R</i>-factors based on <i>F</i>^2^ are statistically about twice as large
as those based on <i>F</i>, and <i>R</i>-factors based on ALL data will be
even larger.
;
_reflns_number_total     7545
_reflns_number_gt     5782
_reflns_threshold_expression     'I>2\s(I)'
_refine_ls_structure_factor_coef     Fsqd
_refine_ls_matrix_type     full
_refine_ls_R_factor_all     0.0617
_refine_ls_R_factor_gt     0.0480
_refine_ls_wR_factor_gt     0.1276
_refine_ls_wR_factor_ref     0.1401
_refine_ls_goodness_of_fit_ref     1.001
_refine_ls_restrained_S_all     1.004
_refine_ls_number_reflns     7545
_refine_ls_number_parameters     433
_refine_ls_number_restraints     13
_refine_ls_hydrogen_treatment     mixed
_refine_ls_weighting_scheme     calc
_refine_ls_weighting_details
         'calc w=1/[\s^2^(Fo^2^)+(0.0664P)^2^+0.4270P] where P=(Fo^2^+2Fc^2^)/3'
_atom_sites_solution_hydrogens     geom
_atom_sites_solution_primary     direct
_atom_sites_solution_secondary     difmap
_refine_ls_shift/su_max     0.003
_refine_ls_shift/su_mean     0.000
_refine_diff_density_max     0.257
_refine_diff_density_min     -0.263
_refine_ls_extinction_method     none
_refine_ls_extinction_coef     ?
loop_
    _atom_type_symbol
    _atom_type_description
    _atom_type_scat_dispersion_real
    _atom_type_scat_dispersion_imag
    _atom_type_scat_source
    'C' 'C' 0.0033 0.0016
                         'International Tables Vol C Tables 4.2.6.8 and 6.1.1.4'
    'H' 'H' 0.0000 0.0000
                         'International Tables Vol C Tables 4.2.6.8 and 6.1.1.4'
    'F' 'F' 0.0171 0.0103
                         'International Tables Vol C Tables 4.2.6.8 and 6.1.1.4'
    'N' 'N' 0.0061 0.0033
                         'International Tables Vol C Tables 4.2.6.8 and 6.1.1.4'
    'O' 'O' 0.0106 0.0060
                         'International Tables Vol C Tables 4.2.6.8 and 6.1.1.4'
_computing_data_collection     'SMART (Bruker, 2001)'
_computing_cell_refinement     'SAINT (Bruker, 2001)'
_computing_data_reduction     'SAINT (Bruker, 2001)'
_computing_structure_solution     'SIR92 (Altomare <i>et al.</i>, 1994)'
_computing_structure_refinement     'SHELXL97 (Sheldrick, 2008)'
_computing_molecular_graphics     'ORTEP-3 for Windows (Farrugia, 2012)'
_computing_publication_material
                            'SHELXL97 (Sheldrick, 2008) and PLATON (Spek, 2009)'
loop_
    _atom_site_type_symbol
    _atom_site_label
    _atom_site_fract_x
    _atom_site_fract_y
    _atom_site_fract_z
    _atom_site_U_iso_or_equiv
    _atom_site_thermal_displace_type
    _atom_site_calc_flag
    _atom_site_refinement_flags
    _atom_site_occupancy
    _atom_site_disorder_assembly
    _atom_site_disorder_group
    F F1 0.71950(16) 0.40164(7) 0.19658(7) 0.0736(4) Uani d . 1.000 . .
    F F2 0.85905(19) 0.38610(9) 0.50961(9) 0.0903(5) Uani d . 1.000 . .
    N N1 0.76753(15) 0.21495(9) 0.14701(8) 0.0430(4) Uani d . 1.000 . .
    N N3 0.58511(15) 0.13746(9) 0.24705(9) 0.0466(4) Uani d . 1.000 . .
    C C2 0.69990(18) 0.20050(10) 0.23469(10) 0.0427(4) Uani d . 1.000 . .
    C C4 0.57872(18) 0.10945(10) 0.16402(11) 0.0461(4) Uani d . 1.000 . .
    C C5 0.68894(18) 0.15611(10) 0.10096(10) 0.0445(4) Uani d . 1.000 . .
    C C6 0.7308(2) 0.15112(14) 0.00357(12) 0.0594(6) Uani d . 1.000 . .
    C C7 0.4597(2) 0.03776(13) 0.15297(14) 0.0620(6) Uani d . 1.000 . .
    C C8 0.91789(17) 0.26239(10) 0.11653(10) 0.0418(4) Uani d . 1.000 . .
    C C9 1.06498(19) 0.23288(11) 0.16966(11) 0.0477(5) Uani d . 1.000 . .
    C C10 1.21032(19) 0.27847(12) 0.14079(12) 0.0530(5) Uani d . 1.000 . .
    C C11 1.2127(2) 0.35199(12) 0.06008(12) 0.0524(5) Uani d . 1.000 . .
    C C12 1.0649(2) 0.38001(12) 0.00716(12) 0.0548(5) Uani d . 1.000 . .
    C C13 0.9174(2) 0.33543(12) 0.03523(11) 0.0511(5) Uani d . 1.000 . .
    C C14 1.3728(3) 0.40089(18) 0.03046(16) 0.0807(8) Uani d . 1.000 . .
    C C15 0.74677(18) 0.25045(10) 0.30559(10) 0.0443(4) Uani d . 1.000 . .
    C C16 0.7547(2) 0.34818(11) 0.28531(11) 0.0519(5) Uani d . 1.000 . .
    C C17 0.7926(3) 0.39549(13) 0.35225(13) 0.0620(6) Uani d . 1.000 . .
    C C18 0.8220(2) 0.34102(14) 0.44250(13) 0.0616(6) Uani d . 1.000 . .
    C C19 0.8149(2) 0.24426(13) 0.46788(12) 0.0633(6) Uani d . 1.000 . .
    C C20 0.7775(2) 0.19936(12) 0.39909(11) 0.0539(5) Uani d . 1.000 . .
    F F3 0.2298(2) 0.39845(7) 0.59771(8) 0.0862(5) Uani d . 1.000 . .
    F F4 0.36352(18) 0.38368(9) 0.29162(8) 0.0829(4) Uani d . 1.000 . .
    N N4 0.27463(15) 0.21484(9) 0.74141(8) 0.0440(4) Uani d . 1.000 . .
    N N5 0.09244(16) 0.13610(9) 0.68227(9) 0.0480(4) Uani d . 1.000 . .
    C C21 0.20702(18) 0.19931(10) 0.66138(10) 0.0438(4) Uani d . 1.000 . .
    C C22 0.08604(19) 0.10927(11) 0.77972(11) 0.0472(4) Uani d . 1.000 . .
    C C23 0.19611(18) 0.15691(11) 0.81797(10) 0.0453(4) Uani d . 1.000 . .
    C C24 0.2371(2) 0.15352(14) 0.91762(11) 0.0597(6) Uani d . 1.000 . .
    C C25 -0.0326(2) 0.03794(13) 0.82822(14) 0.0631(6) Uani d . 1.000 . .
    C C26 0.42484(18) 0.26301(10) 0.74711(10) 0.0436(4) Uani d . 1.000 . .
    C C27 0.4225(2) 0.33889(12) 0.78742(12) 0.0513(5) Uani d . 1.000 . .
    C C28 0.5694(2) 0.38378(12) 0.79244(12) 0.0563(5) Uani d . 1.000 . .
    C C29 0.7196(2) 0.35333(13) 0.75702(11) 0.0539(5) Uani d . 1.000 . .
    C C30 0.7183(2) 0.27746(13) 0.71679(12) 0.0567(5) Uani d . 1.000 . .
    C C31 0.5731(2) 0.23190(11) 0.71129(11) 0.0510(5) Uani d . 1.000 . .
    C C32 0.8800(2) 0.40155(17) 0.76255(16) 0.0783(8) Uani d . 1.000 . .
    C C33 0.25271(19) 0.24827(10) 0.56501(10) 0.0452(4) Uani d . 1.000 . .
    C C34 0.2631(2) 0.34591(12) 0.53533(11) 0.0556(5) Uani d . 1.000 . .
    C C35 0.3013(3) 0.39309(12) 0.44469(12) 0.0640(6) Uani d . 1.000 . .
    C C36 0.3268(2) 0.33864(13) 0.38162(12) 0.0587(5) Uani d . 1.000 . .
    C C37 0.3160(2) 0.24260(13) 0.40541(12) 0.0604(6) Uani d . 1.000 . .
    C C38 0.2789(2) 0.19759(12) 0.49714(11) 0.0527(5) Uani d . 1.000 . .
    O O1W 0.9309(2) 0.00201(13) 0.59088(13) 0.0898(7) Uani d D 1.000 . .
    O O2W 0.4297(2) 0.00074(12) 0.40813(12) 0.0872(6) Uani d D 1.000 . .
    H H6A 0.68540 0.09580 -0.00860 0.0890 Uiso c R 1.000 . .
    H H6B 0.85120 0.14680 -0.00280 0.0890 Uiso c R 1.000 . .
    H H6C 0.68290 0.20750 -0.04080 0.0890 Uiso c R 1.000 . .
    H H7A 0.34580 0.06540 0.15020 0.0930 Uiso c R 1.000 . .
    H H7B 0.47300 -0.01730 0.20590 0.0930 Uiso c R 1.000 . .
    H H7C 0.48360 0.01910 0.09580 0.0930 Uiso c R 1.000 . .
    H H9 1.06610 0.18300 0.22420 0.0570 Uiso c R 1.000 . .
    H H10 1.30890 0.25890 0.17680 0.0640 Uiso c R 1.000 . .
    H H12 1.06440 0.42930 -0.04790 0.0660 Uiso c R 1.000 . .
    H H13 0.81870 0.35490 -0.00080 0.0610 Uiso c R 1.000 . .
    H H14A 1.46100 0.35430 0.02430 0.1210 Uiso c R 1.000 . .
    H H14B 1.40560 0.43210 0.07730 0.1210 Uiso c R 1.000 . .
    H H14C 1.35380 0.44730 -0.02900 0.1210 Uiso c R 1.000 . .
    H H17 0.79790 0.46150 0.33670 0.0740 Uiso c R 1.000 . .
    H H19 0.83490 0.20940 0.53010 0.0760 Uiso c R 1.000 . .
    H H20 0.77270 0.13340 0.41540 0.0650 Uiso c R 1.000 . .
    H H24A 0.19330 0.09800 0.95860 0.0900 Uiso c R 1.000 . .
    H H24B 0.18710 0.20980 0.93260 0.0900 Uiso c R 1.000 . .
    H H24C 0.35740 0.15050 0.92620 0.0900 Uiso c R 1.000 . .
    H H25A -0.01050 0.02150 0.89510 0.0950 Uiso c R 1.000 . .
    H H25B -0.01700 -0.01840 0.80540 0.0950 Uiso c R 1.000 . .
    H H25C -0.14670 0.06480 0.81540 0.0950 Uiso c R 1.000 . .
    H H27 0.32270 0.36000 0.81120 0.0620 Uiso c R 1.000 . .
    H H28 0.56740 0.43490 0.81980 0.0680 Uiso c R 1.000 . .
    H H30 0.81780 0.25640 0.69270 0.0680 Uiso c R 1.000 . .
    H H31 0.57500 0.18080 0.68380 0.0610 Uiso c R 1.000 . .
    H H32A 0.85530 0.45710 0.78560 0.1170 Uiso c R 1.000 . .
    H H32B 0.92750 0.42030 0.70080 0.1170 Uiso c R 1.000 . .
    H H32C 0.95930 0.35800 0.80470 0.1170 Uiso c R 1.000 . .
    H H35 0.30950 0.45890 0.42700 0.0770 Uiso c R 1.000 . .
    H H37 0.33340 0.20780 0.36060 0.0720 Uiso c R 1.000 . .
    H H38 0.27110 0.13180 0.51400 0.0630 Uiso c R 1.000 . .
    H H1WA 0.974(4) 0.0404(19) 0.614(2) 0.1350 Uiso d D 1.000 . .
    H H1WB 0.9002(18) 0.012(2) 0.5427(11) 0.1350 Uiso d D 1.000 . .
    H H2WA 0.471(4) 0.0423(18) 0.3654(17) 0.1310 Uiso d D 1.000 . .
    H H2WB 0.4005(19) 0.012(2) 0.4516(11) 0.1310 Uiso d D 1.000 . .
loop_
    _atom_site_aniso_label
    _atom_site_aniso_U_11
    _atom_site_aniso_U_22
    _atom_site_aniso_U_33
    _atom_site_aniso_U_12
    _atom_site_aniso_U_13
    _atom_site_aniso_U_23
    F1 0.1162(9) 0.0530(6) 0.0492(6) -0.0004(6) -0.0032(6) -0.0104(4)
    F2 0.1257(11) 0.0887(8) 0.0712(7) -0.0075(7) -0.0156(7) -0.0475(7)
    N1 0.0397(6) 0.0493(7) 0.0430(6) -0.0093(5) 0.0014(5) -0.0155(5)
    N3 0.0430(6) 0.0493(7) 0.0487(7) -0.0082(5) 0.0039(5) -0.0138(5)
    C2 0.0404(7) 0.0456(7) 0.0429(7) -0.0048(6) 0.0016(6) -0.0127(6)
    C4 0.0415(7) 0.0480(8) 0.0512(8) -0.0057(6) -0.0010(6) -0.0167(6)
    C5 0.0402(7) 0.0483(8) 0.0482(8) -0.0058(6) -0.0019(6) -0.0178(6)
    C6 0.0597(10) 0.0740(11) 0.0536(9) -0.0172(8) 0.0050(7) -0.0296(8)
    C7 0.0578(10) 0.0644(10) 0.0700(11) -0.0231(8) 0.0033(8) -0.0236(9)
    C8 0.0384(7) 0.0455(7) 0.0449(7) -0.0083(6) 0.0039(6) -0.0167(6)
    C9 0.0456(8) 0.0493(8) 0.0486(8) -0.0042(6) -0.0018(6) -0.0129(6)
    C10 0.0393(8) 0.0667(10) 0.0581(9) -0.0061(7) -0.0033(6) -0.0246(8)
    C11 0.0478(8) 0.0619(9) 0.0562(9) -0.0184(7) 0.0099(7) -0.0274(8)
    C12 0.0591(10) 0.0555(9) 0.0494(8) -0.0146(7) 0.0057(7) -0.0099(7)
    C13 0.0451(8) 0.0572(9) 0.0494(8) -0.0066(7) -0.0027(6) -0.0099(7)
    C14 0.0623(11) 0.1094(17) 0.0801(13) -0.0417(11) 0.0171(10) -0.0329(12)
    C15 0.0424(7) 0.0488(8) 0.0444(7) -0.0048(6) 0.0027(6) -0.0165(6)
    C16 0.0622(10) 0.0497(8) 0.0444(8) -0.0031(7) 0.0029(7) -0.0133(7)
    C17 0.0801(12) 0.0506(9) 0.0606(10) -0.0072(8) 0.0034(9) -0.0235(8)
    C18 0.0678(11) 0.0704(11) 0.0566(10) -0.0033(8) -0.0039(8) -0.0348(9)
    C19 0.0781(12) 0.0663(11) 0.0454(9) 0.0036(9) -0.0087(8) -0.0168(8)
    C20 0.0630(10) 0.0507(8) 0.0480(8) -0.0011(7) -0.0011(7) -0.0135(7)
    F3 0.1543(12) 0.0521(6) 0.0568(6) 0.0050(6) -0.0037(7) -0.0254(5)
    F4 0.1083(9) 0.0851(8) 0.0496(6) -0.0118(7) 0.0139(6) -0.0059(5)
    N4 0.0427(6) 0.0486(7) 0.0430(6) -0.0066(5) 0.0031(5) -0.0149(5)
    N5 0.0468(7) 0.0501(7) 0.0503(7) -0.0052(5) 0.0013(5) -0.0181(6)
    C21 0.0440(7) 0.0448(7) 0.0449(7) -0.0011(6) 0.0014(6) -0.0164(6)
    C22 0.0424(7) 0.0486(8) 0.0512(8) -0.0038(6) 0.0041(6) -0.0136(6)
    C23 0.0412(7) 0.0496(8) 0.0453(7) -0.0040(6) 0.0047(6) -0.0125(6)
    C24 0.0602(10) 0.0737(11) 0.0455(8) -0.0151(8) 0.0042(7) -0.0134(8)
    C25 0.0589(10) 0.0648(11) 0.0675(11) -0.0197(8) 0.0078(8) -0.0164(9)
    C26 0.0408(7) 0.0478(7) 0.0419(7) -0.0058(6) 0.0016(6) -0.0103(6)
    C27 0.0447(8) 0.0591(9) 0.0556(9) -0.0072(7) 0.0071(7) -0.0237(7)
    C28 0.0571(9) 0.0599(9) 0.0569(9) -0.0135(7) 0.0013(7) -0.0216(8)
    C29 0.0450(8) 0.0660(10) 0.0463(8) -0.0119(7) -0.0028(6) -0.0045(7)
    C30 0.0404(8) 0.0686(10) 0.0569(9) 0.0010(7) 0.0054(7) -0.0100(8)
    C31 0.0491(8) 0.0525(8) 0.0517(8) 0.0002(7) 0.0050(7) -0.0148(7)
    C32 0.0528(10) 0.1039(16) 0.0762(13) -0.0268(10) -0.0046(9) -0.0139(11)
    C33 0.0451(8) 0.0476(8) 0.0441(7) -0.0022(6) -0.0002(6) -0.0144(6)
    C34 0.0728(11) 0.0499(8) 0.0474(8) -0.0005(7) -0.0043(7) -0.0196(7)
    C35 0.0867(13) 0.0491(9) 0.0543(10) -0.0092(8) -0.0042(9) -0.0090(7)
    C36 0.0619(10) 0.0673(10) 0.0435(8) -0.0055(8) 0.0041(7) -0.0081(7)
    C37 0.0719(11) 0.0641(10) 0.0487(9) 0.0036(8) 0.0065(8) -0.0232(8)
    C38 0.0609(9) 0.0492(8) 0.0504(8) -0.0018(7) 0.0034(7) -0.0179(7)
    O1W 0.0968(12) 0.0877(11) 0.0974(12) -0.0125(9) -0.0135(9) -0.0449(10)
    O2W 0.0945(11) 0.0827(10) 0.0774(10) -0.0101(8) 0.0206(8) -0.0070(8)
_geom_special_details
;
 Bond distances, angles etc. have been calculated using the
 rounded fractional coordinates. All su's are estimated
 from the variances of the (full) variance-covariance matrix.
 The cell esds are taken into account in the estimation of
 distances, angles and torsion angles
;
loop_
    _geom_bond_atom_site_label_1
    _geom_bond_atom_site_label_2
    _geom_bond_site_symmetry_1
    _geom_bond_site_symmetry_2
    _geom_bond_distance
    _geom_bond_publ_flag
    F1 C16 . . 1.3500(19) no
    F2 C18 . . 1.357(2) no
    F3 C34 . . 1.349(2) no
    F4 C36 . . 1.355(2) no
    O1W H1WB . . 0.722(16) no
    O1W H1WA . . 0.82(3) no
    O2W H2WB . . 0.73(2) no
    O2W H2WA . . 0.84(3) no
    N1 C5 . . 1.3952(19) no
    N1 C8 . . 1.4340(18) no
    N1 C2 . . 1.3640(18) no
    N3 C2 . . 1.3164(19) no
    N3 C4 . . 1.381(2) no
    N4 C23 . . 1.3938(19) no
    N4 C26 . . 1.4374(19) no
    N4 C21 . . 1.3668(19) no
    N5 C21 . . 1.318(2) no
    N5 C22 . . 1.382(2) no
    C2 C15 . . 1.473(2) no
    C4 C5 . . 1.356(2) no
    C4 C7 . . 1.493(2) no
    C5 C6 . . 1.484(2) no
    C8 C13 . . 1.376(2) no
    C8 C9 . . 1.383(2) no
    C9 C10 . . 1.383(2) no
    C10 C11 . . 1.376(2) no
    C11 C14 . . 1.509(3) no
    C11 C12 . . 1.384(2) no
    C12 C13 . . 1.389(2) no
    C15 C16 . . 1.379(2) no
    C15 C20 . . 1.393(2) no
    C16 C17 . . 1.379(3) no
    C17 C18 . . 1.366(3) no
    C18 C19 . . 1.363(3) no
    C19 C20 . . 1.377(2) no
    C6 H6C . . 0.9600 no
    C6 H6B . . 0.9600 no
    C6 H6A . . 0.9600 no
    C7 H7C . . 0.9600 no
    C7 H7A . . 0.9600 no
    C7 H7B . . 0.9600 no
    C9 H9 . . 0.9300 no
    C10 H10 . . 0.9300 no
    C12 H12 . . 0.9300 no
    C13 H13 . . 0.9300 no
    C14 H14C . . 0.9600 no
    C14 H14A . . 0.9600 no
    C14 H14B . . 0.9600 no
    C17 H17 . . 0.9300 no
    C19 H19 . . 0.9300 no
    C20 H20 . . 0.9300 no
    C21 C33 . . 1.467(2) no
    C22 C23 . . 1.357(2) no
    C22 C25 . . 1.491(2) no
    C23 C24 . . 1.484(2) no
    C26 C27 . . 1.377(2) no
    C26 C31 . . 1.384(2) no
    C27 C28 . . 1.387(2) no
    C28 C29 . . 1.390(2) no
    C29 C32 . . 1.508(3) no
    C29 C30 . . 1.378(3) no
    C30 C31 . . 1.381(2) no
    C33 C34 . . 1.381(2) no
    C33 C38 . . 1.389(2) no
    C34 C35 . . 1.374(2) no
    C35 C36 . . 1.369(3) no
    C36 C37 . . 1.357(3) no
    C37 C38 . . 1.377(2) no
    C24 H24A . . 0.9600 no
    C24 H24B . . 0.9600 no
    C24 H24C . . 0.9600 no
    C25 H25C . . 0.9600 no
    C25 H25A . . 0.9600 no
    C25 H25B . . 0.9600 no
    C27 H27 . . 0.9300 no
    C28 H28 . . 0.9300 no
    C30 H30 . . 0.9300 no
    C31 H31 . . 0.9300 no
    C32 H32A . . 0.9600 no
    C32 H32B . . 0.9600 no
    C32 H32C . . 0.9600 no
    C35 H35 . . 0.9300 no
    C37 H37 . . 0.9300 no
    C38 H38 . . 0.9300 no
loop_
    _geom_angle_atom_site_label_1
    _geom_angle_atom_site_label_2
    _geom_angle_atom_site_label_3
    _geom_angle_site_symmetry_1
    _geom_angle_site_symmetry_2
    _geom_angle_site_symmetry_3
    _geom_angle
    _geom_angle_publ_flag
    H1WA O1W H1WB . . . 125(3) no
    H2WA O2W H2WB . . . 121(3) no
    C5 N1 C8 . . . 125.27(12) no
    C2 N1 C5 . . . 107.05(12) no
    C2 N1 C8 . . . 126.05(12) no
    C2 N3 C4 . . . 105.81(12) no
    C23 N4 C26 . . . 125.20(12) no
    C21 N4 C23 . . . 107.14(12) no
    C21 N4 C26 . . . 126.10(12) no
    C21 N5 C22 . . . 105.96(13) no
    N3 C2 C15 . . . 124.42(13) no
    N1 C2 N3 . . . 111.20(13) no
    N1 C2 C15 . . . 124.37(13) no
    N3 C4 C7 . . . 120.38(14) no
    N3 C4 C5 . . . 110.69(13) no
    C5 C4 C7 . . . 128.92(15) no
    C4 C5 C6 . . . 131.75(14) no
    N1 C5 C4 . . . 105.25(12) no
    N1 C5 C6 . . . 123.00(13) no
    N1 C8 C9 . . . 118.94(13) no
    N1 C8 C13 . . . 120.88(13) no
    C9 C8 C13 . . . 120.18(14) no
    C8 C9 C10 . . . 119.23(15) no
    C9 C10 C11 . . . 121.64(15) no
    C12 C11 C14 . . . 121.01(17) no
    C10 C11 C12 . . . 118.42(15) no
    C10 C11 C14 . . . 120.57(16) no
    C11 C12 C13 . . . 120.81(16) no
    C8 C13 C12 . . . 119.72(15) no
    C2 C15 C16 . . . 123.06(13) no
    C16 C15 C20 . . . 116.83(14) no
    C2 C15 C20 . . . 120.04(14) no
    C15 C16 C17 . . . 123.20(15) no
    F1 C16 C17 . . . 117.44(15) no
    F1 C16 C15 . . . 119.34(14) no
    C16 C17 C18 . . . 116.94(18) no
    F2 C18 C19 . . . 118.95(16) no
    F2 C18 C17 . . . 117.96(18) no
    C17 C18 C19 . . . 123.10(18) no
    C18 C19 C20 . . . 118.38(16) no
    C15 C20 C19 . . . 121.56(16) no
    C5 C6 H6A . . . 109.00 no
    H6B C6 H6C . . . 110.00 no
    C5 C6 H6C . . . 109.00 no
    H6A C6 H6B . . . 109.00 no
    C5 C6 H6B . . . 109.00 no
    H6A C6 H6C . . . 109.00 no
    C4 C7 H7C . . . 110.00 no
    H7A C7 H7B . . . 109.00 no
    C4 C7 H7B . . . 109.00 no
    C4 C7 H7A . . . 109.00 no
    H7A C7 H7C . . . 110.00 no
    H7B C7 H7C . . . 109.00 no
    C8 C9 H9 . . . 120.00 no
    C10 C9 H9 . . . 120.00 no
    C11 C10 H10 . . . 119.00 no
    C9 C10 H10 . . . 119.00 no
    C11 C12 H12 . . . 120.00 no
    C13 C12 H12 . . . 120.00 no
    C8 C13 H13 . . . 120.00 no
    C12 C13 H13 . . . 120.00 no
    H14A C14 H14B . . . 109.00 no
    H14A C14 H14C . . . 109.00 no
    C11 C14 H14A . . . 109.00 no
    C11 C14 H14B . . . 109.00 no
    C11 C14 H14C . . . 109.00 no
    H14B C14 H14C . . . 109.00 no
    C18 C17 H17 . . . 121.00 no
    C16 C17 H17 . . . 122.00 no
    C18 C19 H19 . . . 121.00 no
    C20 C19 H19 . . . 121.00 no
    C19 C20 H20 . . . 119.00 no
    C15 C20 H20 . . . 119.00 no
    N5 C21 C33 . . . 124.47(13) no
    N4 C21 C33 . . . 124.54(13) no
    N4 C21 N5 . . . 110.98(13) no
    C23 C22 C25 . . . 129.00(15) no
    N5 C22 C25 . . . 120.43(14) no
    N5 C22 C23 . . . 110.56(13) no
    N4 C23 C22 . . . 105.36(13) no
    N4 C23 C24 . . . 123.10(14) no
    C22 C23 C24 . . . 131.53(14) no
    N4 C26 C27 . . . 120.98(13) no
    C27 C26 C31 . . . 120.14(14) no
    N4 C26 C31 . . . 118.88(13) no
    C26 C27 C28 . . . 119.81(15) no
    C27 C28 C29 . . . 120.84(16) no
    C30 C29 C32 . . . 120.69(16) no
    C28 C29 C30 . . . 118.17(15) no
    C28 C29 C32 . . . 121.14(17) no
    C29 C30 C31 . . . 121.73(15) no
    C26 C31 C30 . . . 119.32(15) no
    C21 C33 C38 . . . 120.50(14) no
    C34 C33 C38 . . . 116.59(14) no
    C21 C33 C34 . . . 122.82(14) no
    C33 C34 C35 . . . 123.51(16) no
    F3 C34 C33 . . . 118.53(14) no
    F3 C34 C35 . . . 117.94(16) no
    C34 C35 C36 . . . 116.79(17) no
    F4 C36 C37 . . . 119.22(16) no
    C35 C36 C37 . . . 122.91(16) no
    F4 C36 C35 . . . 117.87(17) no
    C36 C37 C38 . . . 118.70(17) no
    C33 C38 C37 . . . 121.48(16) no
    C23 C24 H24A . . . 110.00 no
    H24A C24 H24B . . . 109.00 no
    H24A C24 H24C . . . 109.00 no
    H24B C24 H24C . . . 110.00 no
    C23 C24 H24B . . . 109.00 no
    C23 C24 H24C . . . 109.00 no
    C22 C25 H25A . . . 109.00 no
    H25A C25 H25B . . . 110.00 no
    C22 C25 H25B . . . 109.00 no
    C22 C25 H25C . . . 109.00 no
    H25B C25 H25C . . . 109.00 no
    H25A C25 H25C . . . 109.00 no
    C28 C27 H27 . . . 120.00 no
    C26 C27 H27 . . . 120.00 no
    C27 C28 H28 . . . 120.00 no
    C29 C28 H28 . . . 120.00 no
    C29 C30 H30 . . . 119.00 no
    C31 C30 H30 . . . 119.00 no
    C26 C31 H31 . . . 120.00 no
    C30 C31 H31 . . . 120.00 no
    C29 C32 H32B . . . 109.00 no
    C29 C32 H32A . . . 109.00 no
    H32A C32 H32C . . . 110.00 no
    C29 C32 H32C . . . 109.00 no
    H32A C32 H32B . . . 109.00 no
    H32B C32 H32C . . . 109.00 no
    C36 C35 H35 . . . 122.00 no
    C34 C35 H35 . . . 122.00 no
    C36 C37 H37 . . . 121.00 no
    C38 C37 H37 . . . 121.00 no
    C37 C38 H38 . . . 119.00 no
    C33 C38 H38 . . . 119.00 no
loop_
    _geom_torsion_atom_site_label_1
    _geom_torsion_atom_site_label_2
    _geom_torsion_atom_site_label_3
    _geom_torsion_atom_site_label_4
    _geom_torsion_site_symmetry_1
    _geom_torsion_site_symmetry_2
    _geom_torsion_site_symmetry_3
    _geom_torsion_site_symmetry_4
    _geom_torsion
    _geom_torsion_publ_flag
    C5 N1 C2 N3 . . . . -0.12(17) no
    C5 N1 C2 C15 . . . . -178.94(14) no
    C8 N1 C2 N3 . . . . -166.06(13) no
    C8 N1 C2 C15 . . . . 15.1(2) no
    C2 N1 C5 C4 . . . . -0.17(16) no
    C2 N1 C5 C6 . . . . -179.31(14) no
    C8 N1 C5 C4 . . . . 165.92(13) no
    C8 N1 C5 C6 . . . . -13.2(2) no
    C2 N1 C8 C9 . . . . 52.4(2) no
    C2 N1 C8 C13 . . . . -128.40(17) no
    C5 N1 C8 C9 . . . . -111.13(17) no
    C5 N1 C8 C13 . . . . 68.1(2) no
    C4 N3 C2 N1 . . . . 0.34(17) no
    C4 N3 C2 C15 . . . . 179.16(14) no
    C2 N3 C4 C5 . . . . -0.45(17) no
    C2 N3 C4 C7 . . . . -179.74(14) no
    C23 N4 C21 N5 . . . . -0.03(17) no
    C23 N4 C21 C33 . . . . 178.51(14) no
    C26 N4 C21 N5 . . . . 166.26(14) no
    C26 N4 C21 C33 . . . . -15.2(2) no
    C21 N4 C23 C22 . . . . 0.31(17) no
    C21 N4 C23 C24 . . . . 179.64(15) no
    C26 N4 C23 C22 . . . . -166.13(14) no
    C26 N4 C23 C24 . . . . 13.2(2) no
    C21 N4 C26 C27 . . . . 126.12(17) no
    C21 N4 C26 C31 . . . . -53.9(2) no
    C23 N4 C26 C27 . . . . -70.0(2) no
    C23 N4 C26 C31 . . . . 110.01(17) no
    C22 N5 C21 N4 . . . . -0.27(17) no
    C22 N5 C21 C33 . . . . -178.81(14) no
    C21 N5 C22 C23 . . . . 0.48(18) no
    C21 N5 C22 C25 . . . . 179.72(15) no
    N1 C2 C15 C16 . . . . 48.6(2) no
    N1 C2 C15 C20 . . . . -134.62(16) no
    N3 C2 C15 C16 . . . . -130.11(17) no
    N3 C2 C15 C20 . . . . 46.7(2) no
    N3 C4 C5 N1 . . . . 0.38(17) no
    N3 C4 C5 C6 . . . . 179.41(16) no
    C7 C4 C5 N1 . . . . 179.59(15) no
    C7 C4 C5 C6 . . . . -1.4(3) no
    N1 C8 C9 C10 . . . . -179.85(14) no
    C13 C8 C9 C10 . . . . 0.9(2) no
    N1 C8 C13 C12 . . . . -179.83(15) no
    C9 C8 C13 C12 . . . . -0.6(2) no
    C8 C9 C10 C11 . . . . -0.5(3) no
    C9 C10 C11 C12 . . . . -0.1(3) no
    C9 C10 C11 C14 . . . . 179.66(18) no
    C14 C11 C12 C13 . . . . -179.34(18) no
    C10 C11 C12 C13 . . . . 0.5(3) no
    C11 C12 C13 C8 . . . . -0.1(3) no
    C2 C15 C16 C17 . . . . 177.59(17) no
    C20 C15 C16 F1 . . . . -177.42(14) no
    C2 C15 C16 F1 . . . . -0.5(2) no
    C2 C15 C20 C19 . . . . -177.35(14) no
    C16 C15 C20 C19 . . . . -0.3(2) no
    C20 C15 C16 C17 . . . . 0.7(2) no
    C15 C16 C17 C18 . . . . -0.4(3) no
    F1 C16 C17 C18 . . . . 177.69(17) no
    C16 C17 C18 F2 . . . . -179.81(17) no
    C16 C17 C18 C19 . . . . -0.2(3) no
    C17 C18 C19 C20 . . . . 0.5(3) no
    F2 C18 C19 C20 . . . . -179.88(15) no
    C18 C19 C20 C15 . . . . -0.2(2) no
    N4 C21 C33 C34 . . . . -47.0(2) no
    N4 C21 C33 C38 . . . . 136.58(16) no
    N5 C21 C33 C34 . . . . 131.35(17) no
    N5 C21 C33 C38 . . . . -45.1(2) no
    N5 C22 C23 N4 . . . . -0.49(18) no
    N5 C22 C23 C24 . . . . -179.73(16) no
    C25 C22 C23 N4 . . . . -179.64(16) no
    C25 C22 C23 C24 . . . . 1.1(3) no
    N4 C26 C27 C28 . . . . 179.68(14) no
    C31 C26 C27 C28 . . . . -0.3(2) no
    N4 C26 C31 C30 . . . . -179.73(14) no
    C27 C26 C31 C30 . . . . 0.3(2) no
    C26 C27 C28 C29 . . . . 0.2(2) no
    C27 C28 C29 C30 . . . . 0.1(3) no
    C27 C28 C29 C32 . . . . -179.77(17) no
    C28 C29 C30 C31 . . . . -0.1(3) no
    C32 C29 C30 C31 . . . . 179.72(17) no
    C29 C30 C31 C26 . . . . -0.1(3) no
    C21 C33 C34 F3 . . . . 0.0(2) no
    C21 C33 C34 C35 . . . . -178.20(17) no
    C38 C33 C34 F3 . . . . 176.57(15) no
    C38 C33 C34 C35 . . . . -1.6(3) no
    C21 C33 C38 C37 . . . . 177.67(15) no
    C34 C33 C38 C37 . . . . 1.0(2) no
    F3 C34 C35 C36 . . . . -177.02(17) no
    C33 C34 C35 C36 . . . . 1.2(3) no
    C34 C35 C36 F4 . . . . 179.56(17) no
    C34 C35 C36 C37 . . . . -0.1(3) no
    F4 C36 C37 C38 . . . . 179.88(15) no
    C35 C36 C37 C38 . . . . -0.5(3) no
    C36 C37 C38 C33 . . . . 0.0(2) no
loop_
    _geom_hbond_atom_site_label_D
    _geom_hbond_atom_site_label_H
    _geom_hbond_atom_site_label_A
    _geom_hbond_site_symmetry_A
    _geom_hbond_distance_DH
    _geom_hbond_distance_HA
    _geom_hbond_distance_DA
    _geom_hbond_angle_DHA
    _geom_hbond_publ_flag
    O1W H1WA N5 1_655 0.82(3) 2.17(3) 2.987(2) 177(2) yes
    O1W H1WB O1W 2_756 0.722(16) 2.417(17) 2.894(3) 125.2(16) yes
    O2W H2WA N3 . 0.84(3) 2.16(3) 2.995(2) 174(2) yes
    O2W H2WB O2W 2_656 0.73(2) 2.419(16) 2.910(2) 126.1(16) yes
    C17 H17 F3 2_666 0.93 2.46 3.253(2) 143 yes
data_global
_journal_date_recd_electronic     2013-09-15
_journal_date_accepted     2013-09-24
_journal_name_full     'Acta Crystallographica, Section E'
_journal_year     2013
_journal_volume     69
_journal_issue     11
_journal_page_first     o1599
_journal_page_last     o1600
_journal_paper_category     QO
_journal_paper_doi     10.1107/S1600536813026354
_journal_coeditor_code     SU2650
_publ_contact_author_name     'Dr.R. Hema'
_publ_contact_author_address
;
Department of Physics
Seethalakshmi Ramaswami College(Autonomous)
Tiruchirappalli 620 002
India
;
_publ_contact_author_email     raghema2000@yahoo.co.in
_publ_contact_author_fax     '+91 0431 2704596'
_publ_contact_author_phone     '(0091) 431 2704855'
_publ_section_title
;
2-(2,4-Difluorophenyl)-4,5-dimethyl-1-(4-methylphenyl)-1<i>H</i>-imidazole
monohydrate
;
loop_
    _publ_author_name
    _publ_author_footnote
    _publ_author_address
    'Natesan Srinivasan' .
;        Department of Chemistry
          S.K.P. Engineering College
          Thiruvanamalai 606 611
          India
;
    'Rizwana Begum, Syed Rafee Ahamed ' .
;        Department of Physics
          Seethalakshmi Ramaswami College (Autonomous)
          Tiruchirappalli 620 002
          India
;
    'Ramu Hema' .
;        Department of Physics
          K. Ramakrishnan College of Engineering
          Samayapuram
          Tiruchirappalli 621 112
          India
;
    'Balasubramanian Sridhar ' .
;        Laboratory of X-ray Crystallography
          Indian Institute of Chemical Technology
          Hyderabad 500 007
          India
;
    'Azhagan Ganapathi Anitha' .
;        Department of Physics
          Seethalakshmi Ramaswami College (Autonomous)
          Tiruchirappalli 620 002
          India
;
