# Supplementary material for: 2-(2,4-Di­fluoro­phen­yl)-4,5-dimethyl-1-(4-methyl­phen­yl)-1H-imidazole monohydrate
Source: Acta Crystallogr Sect E Struct Rep Online. 2013 Oct 2;69(Pt 11):o1599–600. doi: 10.1107/S1600536813026354 (PMC3884277; doi:10.1107/S1600536813026354)
Supplement: Supplementary file 2 [file e-69-o1599-Isup2.hkl]

#
# h,k,l, Fc-squared, Fo-squared, sigma(Fo-squared) and status flag
#
data_I
_shelx_title ' AR60M IN P-1'
_shelx_refln_list_code          4
_shelx_F_calc_maximum      156.79
_exptl_crystal_F_000       664.00
_reflns_d_resolution_high  0.7554
 
loop_
 _symmetry_equiv_pos_as_xyz
 'x, y, z'
 '-x, -y, -z'
 
_cell_length_a     7.9424
_cell_length_b    14.5238
_cell_length_c    14.6561
_cell_angle_alpha  75.087
_cell_angle_beta   89.990
_cell_angle_gamma  86.012
 
_shelx_F_squared_multiplier     1.000
 
loop_
 _refln_index_h
 _refln_index_k
 _refln_index_l
 _refln_F_squared_calc
 _refln_F_squared_meas
 _refln_F_squared_sigma
 _refln_observed_status
   1   0   0       20.54       31.88      0.59 o
   2   0   0    15272.53    16734.85    367.20 o
   3   0   0       37.11       40.41      1.23 o
   4   0   0      786.81      952.93     17.94 o
   5   0   0        6.28        9.06      0.63 o
   6   0   0     1596.26     1806.02     29.69 o
   7   0   0        4.85        4.01      0.63 o
   8   0   0      137.19      136.84      4.59 o
   9   0   0        2.27        1.17      0.87 o
  10   0   0       13.23       13.57      1.39 o
 -10   1   0        0.30       -1.09      1.09 o
  -9   1   0        0.49       -0.55      0.77 o
  -8   1   0       89.32      111.23      3.40 o
  -7   1   0       11.11        8.94      1.01 o
  -6   1   0       37.17       46.04      1.88 o
  -5   1   0        0.26       -0.22      0.33 o
  -4   1   0      376.36      388.86      6.59 o
  -3   1   0        1.63        1.45      0.32 o
  -2   1   0     1834.76     2173.14     35.50 o
  -1   1   0        0.30       21.94      0.44 o
   1   1   0        0.33        0.51      0.13 o
   2   1   0     7289.11     8022.77    130.75 o
   3   1   0        8.72        9.51      0.40 o
   4   1   0        7.24        4.51      0.50 o
   5   1   0        5.74        5.71      0.42 o
   6   1   0      345.70      392.83     11.87 o
   7   1   0        2.40        2.10      0.58 o
   8   1   0        8.26        9.40      1.08 o
   9   1   0        1.07        0.22      0.77 o
  10   1   0        2.24        3.15      1.00 o
  -9   2   0        0.78        0.22      1.09 o
  -8   2   0        0.44        0.39      0.68 o
  -7   2   0       12.17       13.10      1.59 o
  -6   2   0       36.10       36.42      1.06 o
  -5   2   0       11.43       10.20      0.55 o
  -4   2   0      560.62      588.44      9.81 o
  -3   2   0       18.32       21.03      0.62 o
  -1   2   0        8.36        9.31      0.55 o
   1   2   0        1.47        3.29      0.17 o
   2   2   0      238.11      234.20      3.89 o
   3   2   0       15.08       13.64      1.01 o
   4   2   0      853.83     1068.10     21.12 o
   5   2   0        0.48       -0.08      0.31 o
   6   2   0      682.43      717.81     17.15 o
   7   2   0       13.72       12.26      1.08 o
   8   2   0       77.36       77.69      2.63 o
   9   2   0        0.01        0.11      0.77 o
  10   2   0       12.68       12.19      1.31 o
  -8   3   0       43.69       42.64      2.08 o
  -7   3   0        3.25        2.34      0.69 o
  -6   3   0       41.43       46.14      1.22 o
  -5   3   0        0.79        1.04      0.33 o
  -4   3   0        1.93        3.73      0.33 o
  -3   3   0        1.42        1.19      0.22 o
  -2   3   0     1146.41     1177.31     22.10 o
  -1   3   0        2.57        2.10      0.25 o
   0   3   0     3427.11     3283.40    106.05 o
   1   3   0        2.09        2.64      0.19 o
   2   3   0     1935.08     1834.46     35.33 o
   3   3   0        2.73        2.95      0.35 o
   4   3   0      230.87      221.35      3.83 o
   5   3   0       17.45       17.83      1.21 o
   6   3   0       45.75       47.62      1.87 o
   7   3   0        2.73        1.07      1.20 o
   8   3   0       51.36       53.27      2.62 o
   9   3   0        1.31        1.75      1.53 o
  10   3   0        1.85        3.96      1.08 o
  -8   4   0        3.31        4.20      0.77 o
  -7   4   0        1.36        0.61      0.54 o
  -6   4   0       23.88       22.32      0.83 o
  -5   4   0        0.00       -0.22      0.29 o
  -4   4   0       18.62       14.14      0.57 o
  -3   4   0        5.28        5.44      0.35 o
  -2   4   0      121.31       94.08      1.69 o
  -1   4   0        8.71       10.18      0.69 o
   0   4   0     3918.20     3874.31     97.03 o
   1   4   0        0.55        0.86      0.12 o
   2   4   0     3009.05     2900.42     49.27 o
   3   4   0        6.99        6.39      0.98 o
   4   4   0     1580.31     1794.56     41.85 o
   5   4   0        1.60        0.98      0.45 o
   6   4   0       72.16       78.34      1.98 o
   7   4   0        1.39        0.77      0.77 o
   8   4   0        8.77        8.27      1.08 o
   9   4   0        0.00        0.18      0.84 o
  10   4   0       87.10      101.15      3.56 o
  -8   5   0       14.54       13.52      1.53 o
  -7   5   0        2.40        1.70      0.58 o
  -6   5   0       72.02       73.48      1.84 o
  -5   5   0        0.35        0.58      0.38 o
  -4   5   0      194.17      216.41      3.82 o
  -3   5   0       29.04       25.79      2.24 o
  -2   5   0     3311.09     3768.75     72.51 o
  -1   5   0       28.18       32.44      0.88 o
   0   5   0    16047.98    16287.50    417.71 o
   1   5   0        0.96        0.44      0.22 o
   2   5   0      316.67      271.20      4.55 o
   3   5   0       40.30       41.03      1.47 o
   4   5   0      266.53      320.22     10.63 o
   5   5   0        1.54        1.31      0.41 o
   6   5   0      116.59       99.59      2.48 o
   7   5   0        3.05        4.51      0.77 o
   8   5   0       19.14       17.28      1.39 o
   9   5   0        0.01       -0.84      0.84 o
  10   5   0        0.12        0.77      1.08 o
  -8   6   0        5.89        4.59      1.31 o
  -7   6   0        0.04       -0.51      0.51 o
  -6   6   0        2.41        2.14      0.54 o
  -5   6   0        4.98        4.23      0.51 o
  -4   6   0       94.29       98.86      2.22 o
  -3   6   0        0.61        0.60      0.54 o
  -2   6   0      587.11      668.78     12.60 o
  -1   6   0        0.38        0.15      0.25 o
   0   6   0       48.42       49.61      0.98 o
   1   6   0        3.84        3.01      0.24 o
   2   6   0     1988.85     2072.75     33.81 o
   3   6   0        9.34       10.95      1.03 o
   4   6   0        1.27        2.07      0.38 o
   5   6   0        0.71        0.06      0.41 o
   6   6   0       26.57       25.77      1.09 o
   7   6   0        3.07        2.08      0.98 o
   8   6   0       54.31       50.52      2.16 o
   9   6   0        0.69        0.22      0.93 o
  10   6   0       38.64       57.74      3.72 o
  -8   7   0        0.87        0.66      1.09 o
  -7   7   0        0.25       -0.09      0.54 o
  -6   7   0       19.31       22.11      0.96 o
  -5   7   0        0.40        0.11      0.45 o
  -4   7   0      941.73     1009.41     18.98 o
  -3   7   0        9.26       11.64      1.28 o
  -2   7   0      469.16      501.43      9.54 o
  -1   7   0        2.39        2.56      0.46 o
   0   7   0      128.27      180.63      3.11 o
   1   7   0        2.59        1.56      0.24 o
   2   7   0      681.96      776.00     12.81 o
   3   7   0        0.00       -0.20      0.40 o
   4   7   0      190.21      164.09      8.23 o
   5   7   0        7.89        6.91      0.58 o
   6   7   0       44.51       36.01      1.22 o
   7   7   0        1.87        0.53      0.68 o
   8   7   0        0.09        0.98      0.98 o
   9   7   0        1.79        1.20      0.98 o
  -9   8   0        0.00       -1.53      1.53 o
  -7   8   0        0.39       -0.44      0.77 o
  -6   8   0       23.11       23.25      1.09 o
  -5   8   0        0.03       -0.26      0.45 o
  -4   8   0      553.82      580.49     11.13 o
  -3   8   0        1.22        1.02      0.38 o
  -2   8   0       55.26       43.02      1.17 o
  -1   8   0        3.14        4.30      0.91 o
   0   8   0     3787.24     4168.69     67.80 o
   1   8   0        0.93        0.70      0.24 o
   2   8   0       22.17       13.56      0.79 o
   3   8   0        0.92        0.46      0.28 o
   4   8   0      113.29      120.37      2.69 o
   5   8   0        0.00       -0.30      0.41 o
   6   8   0      564.56      565.77     11.35 o
   7   8   0        1.83        2.19      0.77 o
   8   8   0        7.69        5.97      1.75 o
   9   8   0        1.99        0.87      1.75 o
  -8   9   0       12.01       14.43      1.97 o
  -7   9   0        0.43        0.22      1.09 o
  -6   9   0       47.03       38.54      1.34 o
  -5   9   0        0.63        0.58      0.51 o
  -4   9   0        4.20        3.40      0.54 o
  -3   9   0        1.90        1.22      0.45 o
  -2   9   0       72.09       63.56      2.01 o
  -1   9   0        0.24        0.41      0.32 o
   0   9   0        3.22        3.03      0.40 o
   1   9   0        0.23        0.22      0.24 o
   2   9   0      105.33       90.73      1.74 o
   3   9   0        4.09        2.99      0.41 o
   4   9   0        0.24        0.46      0.41 o
   5   9   0        1.18        1.09      0.62 o
   6   9   0       53.20       51.89      1.60 o
   7   9   0        0.26       -0.68      0.68 o
   8   9   0       22.98       21.88      1.75 o
   9   9   0        0.05       -0.93      0.93 o
  -8  10   0        0.14       -1.53      1.53 o
  -7  10   0        0.42       -0.24      0.98 o
  -6  10   0       16.49       13.34      1.53 o
  -5  10   0        0.59        1.65      0.87 o
  -4  10   0       72.36       70.07      2.24 o
  -3  10   0        0.09        0.56      0.52 o
  -2  10   0        0.09        0.86      0.97 o
  -1  10   0        1.52        1.84      0.45 o
   0  10   0        0.01        0.22      0.38 o
   1  10   0        1.29        0.61      0.29 o
   2  10   0       30.59       32.14      0.77 o
   3  10   0        0.87        0.72      0.41 o
   4  10   0      213.46      193.27      4.21 o
   5  10   0        0.04       -0.02      0.45 o
   6  10   0      147.27      124.98      2.99 o
   7  10   0        0.34       -0.31      0.98 o
   8  10   0        3.69        3.58      1.00 o
  -7  11   0        0.52        0.00      1.31 o
  -6  11   0        0.00       -0.31      1.20 o
  -5  11   0        0.00       -0.34      0.85 o
  -4  11   0       43.43       41.27      1.97 o
  -3  11   0        1.27        0.94      0.54 o
  -2  11   0       43.85       40.13      1.26 o
  -1  11   0        0.49       -0.49      0.49 o
   0  11   0       84.47       78.08      2.95 o
   1  11   0        0.31       -0.38      0.38 o
   2  11   0        6.55        4.17      0.62 o
   3  11   0        3.33        3.02      0.66 o
   4  11   0      109.16      105.56      2.53 o
   5  11   0        4.33        4.47      0.61 o
   6  11   0        3.89        3.29      0.67 o
   7  11   0        0.04       -0.55      0.77 o
   8  11   0        1.37       -0.24      0.84 o
  -7  12   0        0.01        0.15      0.89 o
  -6  12   0        0.30        0.38      0.84 o
  -5  12   0        0.43        0.76      0.84 o
  -4  12   0       55.24       56.70      1.97 o
  -3  12   0        1.95        1.73      0.62 o
  -2  12   0       29.04       28.01      1.14 o
  -1  12   0        0.00       -0.22      0.45 o
   0  12   0        4.53        1.97      0.51 o
   1  12   0        0.05       -0.38      0.38 o
   2  12   0        1.20       -0.55      0.62 o
   3  12   0        0.58        0.87      0.62 o
   4  12   0       78.51       77.43      2.68 o
   5  12   0        1.56        1.08      0.54 o
   6  12   0        0.41        2.14      0.67 o
   7  12   0        0.71       -0.30      0.84 o
   8  12   0        1.63        1.53      1.00 o
  -6  13   0        3.62        2.14      1.00 o
  -5  13   0        0.78       -0.87      0.87 o
  -4  13   0       15.49       15.63      1.31 o
  -3  13   0        0.15        0.22      0.56 o
  -2  13   0       26.54       27.07      1.14 o
  -1  13   0        0.12       -0.02      0.45 o
   0  13   0        1.88        0.58      0.69 o
   1  13   0        0.02       -0.62      0.62 o
   2  13   0       95.62       86.68      2.78 o
   3  13   0        6.77        6.68      0.93 o
   4  13   0        4.94        3.53      1.09 o
   5  13   0        0.01       -0.52      0.70 o
   6  13   0        4.15        4.67      1.05 o
   7  13   0        0.28       -0.33      0.93 o
  -6  14   0        1.61        0.44      1.09 o
  -5  14   0        0.30        0.14      0.84 o
  -4  14   0       36.80       39.76      2.41 o
  -3  14   0        0.29       -0.19      0.61 o
  -2  14   0        2.03        1.65      0.58 o
  -1  14   0        0.25       -0.14      0.54 o
   0  14   0       14.78       14.76      0.88 o
   1  14   0        1.59       -0.80      1.31 o
   2  14   0      107.87      110.57      3.40 o
   3  14   0        0.04       -0.98      0.98 o
   4  14   0        3.59        3.46      0.87 o
   5  14   0        0.08        0.52      0.84 o
   6  14   0        8.18        9.40      1.75 o
   7  14   0        0.08       -1.09      1.09 o
  -5  15   0        0.63       -0.05      0.89 o
  -4  15   0        6.06        5.13      1.00 o
  -3  15   0        0.12       -0.06      0.84 o
  -2  15   0       25.75       25.66      1.22 o
  -1  15   0        2.07        2.14      0.67 o
   0  15   0      152.22      153.11      5.90 o
   1  15   0        0.43       -0.77      0.77 o
   2  15   0       96.18       90.55      7.11 o
   3  15   0        0.36        0.52      0.84 o
   4  15   0       29.90       29.79      1.62 o
   5  15   0        0.31        0.24      0.98 o
   6  15   0       31.52       36.08      2.84 o
  -4  16   0       25.88       29.54      2.62 o
  -3  16   0        0.41        0.02      0.98 o
  -2  16   0        5.45        7.72      1.00 o
  -1  16   0        0.12        0.00      0.63 o
   0  16   0       38.98       49.25      2.01 o
   1  16   0        0.47        1.09      0.84 o
   2  16   0      109.27      118.68      6.56 o
   3  16   0        0.44       -0.22      0.77 o
   4  16   0        7.62        9.60      1.20 o
   5  16   0        0.04       -0.28      0.84 o
  -3  17   0        0.02        1.31      1.53 o
  -2  17   0        2.08        1.17      0.84 o
  -1  17   0        0.00       -0.66      0.87 o
   0  17   0       11.67        9.80      1.15 o
   1  17   0        0.04       -0.84      0.84 o
   2  17   0        0.46        1.31      0.93 o
   3  17   0        0.30        0.46      0.84 o
   4  17   0        3.18        2.59      1.00 o
   0  18   0        3.32        2.41      1.53 o
   1  18   0        0.17       -0.11      0.93 o
   2  18   0        2.29        7.08      1.15 o
  -2 -18   1        7.59       12.47      1.97 o
  -1 -18   1        6.91       12.03      1.97 o
  -4 -17   1        4.35        7.93      1.21 o
  -3 -17   1        0.03        0.94      1.00 o
  -2 -17   1        1.13        3.40      1.86 o
  -1 -17   1        2.26        1.31      1.53 o
   0 -17   1        1.91        3.43      1.00 o
   1 -17   1        5.47        4.16      1.31 o
   2 -17   1        1.03        0.89      0.98 o
  -5 -16   1        0.66        1.09      1.53 o
  -4 -16   1        0.56        2.13      0.98 o
  -3 -16   1        0.41        0.00      0.77 o
  -2 -16   1        0.06        0.16      0.84 o
  -1 -16   1       34.34       35.22      1.86 o
   0 -16   1       11.68       13.74      1.53 o
   1 -16   1       17.84       19.59      1.39 o
   2 -16   1        0.68        1.29      0.84 o
   3 -16   1       10.02       11.01      1.15 o
  -6 -15   1        2.20        3.06      1.53 o
  -5 -15   1       12.88       16.71      1.37 o
  -4 -15   1        0.00       -0.83      0.87 o
  -3 -15   1        2.97        3.17      0.93 o
  -2 -15   1       45.80       42.93      1.93 o
  -1 -15   1       31.90       28.04      1.55 o
   0 -15   1       67.49       65.36      3.09 o
   1 -15   1       51.66       51.34      1.89 o
   2 -15   1        9.29        6.74      1.00 o
   3 -15   1        0.00       -0.36      0.87 o
   4 -15   1       20.56       19.18      1.46 o
  -7 -14   1        0.26       -0.22      1.09 o
  -6 -14   1        2.22        2.62      1.53 o
  -5 -14   1        4.00        6.15      1.09 o
  -4 -14   1        4.03        3.70      0.89 o
  -3 -14   1       17.24       17.74      1.31 o
  -2 -14   1       74.77       82.32      5.03 o
  -1 -14   1        2.56        1.55      2.19 o
   0 -14   1        1.75        1.61      0.86 o
   1 -14   1       14.28       14.60      0.88 o
   2 -14   1       14.51       13.80      1.45 o
   3 -14   1        5.17        4.59      1.00 o
   4 -14   1       14.24       13.41      1.31 o
   5 -14   1        1.68        1.67      1.00 o
  -7 -13   1        3.42        3.66      1.05 o
  -6 -13   1        0.96        0.68      0.84 o
  -5 -13   1        5.21        5.09      0.67 o
  -4 -13   1       57.42       57.99      2.15 o
  -3 -13   1      232.55      252.37      6.57 o
  -2 -13   1      191.51      177.17      6.56 o
  -1 -13   1       48.52       45.56      1.43 o
   0 -13   1        4.58        2.49      0.58 o
   1 -13   1       12.22       10.92      0.76 o
   2 -13   1       27.13       23.70      1.09 o
   3 -13   1        7.70        8.40      1.00 o
   4 -13   1       11.00       10.31      1.15 o
   5 -13   1       70.15       69.51      4.48 o
   6 -13   1        1.61        0.46      0.89 o
  -8 -12   1        0.97        1.31      1.31 o
  -7 -12   1       14.08       16.71      1.37 o
  -6 -12   1        1.17        0.11      0.77 o
  -5 -12   1       13.36       11.40      0.79 o
  -4 -12   1        0.09       -0.11      0.70 o
  -3 -12   1        0.12        0.17      0.68 o
  -2 -12   1        7.59        6.47      0.77 o
  -1 -12   1        0.92        0.39      0.45 o
   0 -12   1       31.01       28.91      1.14 o
   1 -12   1       51.07       49.31      1.52 o
   2 -12   1       12.40       13.52      0.79 o
   3 -12   1       95.26       93.82      2.31 o
   4 -12   1       13.76       14.09      1.15 o
   5 -12   1        0.82        1.31      1.20 o
   6 -12   1        0.21       -0.73      0.73 o
   7 -12   1        0.58        0.44      1.09 o
  -8 -11   1        0.33        0.11      0.93 o
  -7 -11   1        1.82        1.63      0.84 o
  -6 -11   1       12.50       16.68      1.31 o
  -5 -11   1       60.22       65.65      1.84 o
  -4 -11   1      105.14       98.73      2.44 o
  -3 -11   1      329.34      319.61      6.56 o
  -2 -11   1       61.68       61.81      2.08 o
  -1 -11   1       14.02       13.79      0.71 o
   0 -11   1        0.14       -0.22      0.38 o
   1 -11   1      285.92      277.06      5.59 o
   2 -11   1        0.36        0.13      0.45 o
   3 -11   1       70.57       74.53      1.98 o
   4 -11   1       23.21       19.66      1.31 o
   5 -11   1       21.87       18.70      1.39 o
   6 -11   1        0.02        0.58      0.84 o
   7 -11   1        3.75        2.78      1.53 o
  -8 -10   1        0.76        0.54      0.84 o
  -7 -10   1        4.23        3.85      0.89 o
  -6 -10   1       11.07       11.00      1.00 o
  -5 -10   1       15.87       14.44      0.82 o
  -4 -10   1       25.92       22.98      0.96 o
  -3 -10   1      107.93      106.03      3.03 o
  -2 -10   1       30.77       29.07      0.81 o
  -1 -10   1       98.00       95.31      1.83 o
   0 -10   1      173.76      159.41      3.28 o
   1 -10   1       92.10       94.94      2.43 o
   2 -10   1        6.09        6.01      0.58 o
   3 -10   1       56.15       49.03      1.47 o
   4 -10   1       10.21       10.11      0.79 o
   5 -10   1        2.14        0.74      0.73 o
   6 -10   1        0.27       -0.73      0.73 o
   7 -10   1       42.05       39.56      2.01 o
   8 -10   1        1.87        0.00      1.53 o
  -9  -9   1        0.32       -0.10      1.31 o
  -8  -9   1        3.89        4.28      1.20 o
  -7  -9   1        0.16       -0.02      0.68 o
  -6  -9   1        0.15       -0.10      0.68 o
  -5  -9   1       12.97       10.41      0.71 o
  -4  -9   1       23.49       19.53      0.87 o
  -3  -9   1       42.99       34.69      1.32 o
  -2  -9   1        0.36        1.30      0.35 o
  -1  -9   1       71.60       71.77      1.47 o
   0  -9   1      102.48      110.07      2.02 o
   1  -9   1      128.00      128.54      6.87 o
   2  -9   1        6.16        7.52      0.84 o
   3  -9   1       67.77       60.29      1.60 o
   4  -9   1      112.97      113.63      3.84 o
   5  -9   1       19.62       16.85      0.96 o
   6  -9   1        0.04       -0.68      0.68 o
   7  -9   1       16.83       19.25      1.39 o
   8  -9   1        7.49        9.23      1.53 o
  -9  -8   1       18.82       23.67      1.62 o
  -8  -8   1        0.03        1.11      0.98 o
  -7  -8   1       53.60       50.26      2.01 o
  -6  -8   1       10.42        7.83      1.02 o
  -5  -8   1       40.98       35.22      1.17 o
  -4  -8   1       15.74       14.10      0.76 o
  -3  -8   1        3.02        4.76      0.38 o
  -1  -8   1      141.67      133.82      2.40 o
   0  -8   1      241.51      244.74      4.23 o
   1  -8   1      221.14      200.43      3.91 o
   2  -8   1       93.82      109.25      2.50 o
   3  -8   1       95.96       91.83      2.14 o
   4  -8   1        4.38        5.94      1.42 o
   5  -8   1        5.47        6.12      0.68 o
   6  -8   1        1.70        3.49      0.84 o
   7  -8   1       24.86       22.48      1.75 o
   8  -8   1        9.49       11.04      1.24 o
   9  -8   1        0.05       -1.31      1.53 o
  -9  -7   1       28.50       36.18      1.93 o
  -8  -7   1        4.86        6.69      1.09 o
  -7  -7   1       37.77       25.64      1.46 o
  -6  -7   1       43.92       34.90      1.25 o
  -5  -7   1       83.50       66.17      1.72 o
  -4  -7   1       39.79       33.14      1.09 o
  -3  -7   1      379.99      377.43      6.37 o
  -2  -7   1        3.15        1.42      0.24 o
  -1  -7   1       36.69       26.98      0.68 o
   0  -7   1        0.96        1.06      0.17 o
   1  -7   1       86.88       91.55      1.72 o
   2  -7   1      948.91     1005.14     21.50 o
   3  -7   1       25.62       31.08      1.15 o
   4  -7   1        0.33        0.02      1.18 o
   5  -7   1       29.06       26.99      1.03 o
   6  -7   1        0.89        2.63      0.62 o
   7  -7   1       17.29       20.12      1.97 o
   8  -7   1        0.31       -0.84      0.84 o
   9  -7   1        0.52       -0.66      1.53 o
  -9  -6   1       26.62       24.59      1.62 o
  -8  -6   1        9.37       10.20      1.08 o
  -7  -6   1       84.18       77.34      2.63 o
  -6  -6   1        2.79        4.76      0.58 o
  -5  -6   1        0.92        0.60      0.41 o
  -4  -6   1      398.14      390.47      7.82 o
  -3  -6   1      919.39      931.37     15.37 o
  -2  -6   1     2655.24     2639.94     43.08 o
  -1  -6   1      142.14      139.64      2.45 o
   0  -6   1      367.59      379.87      6.35 o
   1  -6   1        1.99        1.67      0.41 o
   2  -6   1      386.77      447.06     11.09 o
   3  -6   1      659.01      704.57     11.71 o
   4  -6   1        0.00        0.45      0.38 o
   5  -6   1      264.78      249.41      5.04 o
   6  -6   1       22.37       16.83      0.87 o
   7  -6   1        2.80        5.25      1.31 o
   8  -6   1        0.04       -0.77      1.20 o
 -10  -5   1        0.64        1.09      1.53 o
  -9  -5   1        2.03        3.55      1.00 o
  -8  -5   1        1.93        0.33      0.77 o
  -7  -5   1      163.25      147.15      4.25 o
  -6  -5   1       33.36       30.38      1.09 o
  -5  -5   1       76.00       68.80      1.72 o
  -4  -5   1       56.18       56.22      1.18 o
  -3  -5   1     4857.81     5082.26     82.80 o
  -2  -5   1      203.47      217.57      3.73 o
  -1  -5   1      132.15       82.95      1.50 o
   0  -5   1     1570.10     1438.49     26.54 o
   1  -5   1     1313.63     1310.74     21.44 o
   2  -5   1       52.81       41.43      1.84 o
   3  -5   1     3512.59     3833.21     62.60 o
   4  -5   1      171.91      177.35      3.19 o
   5  -5   1       66.92       68.15      2.43 o
   6  -5   1        7.26        6.14      0.58 o
   7  -5   1       14.82       15.12      0.87 o
 -10  -4   1        0.00       -0.98      1.20 o
  -9  -4   1        1.80        0.38      0.84 o
  -8  -4   1        0.27        0.15      0.68 o
  -7  -4   1       16.34       19.19      1.75 o
  -6  -4   1      307.55      293.39      6.10 o
  -5  -4   1      119.46      100.10      3.13 o
  -4  -4   1       61.82       58.47      1.36 o
  -3  -4   1       37.87       62.08      1.67 o
  -2  -4   1      431.27      443.68      7.33 o
  -1  -4   1      663.16      644.21     12.09 o
   0  -4   1     1429.80     1411.06     23.05 o
   1  -4   1      133.32      134.32      2.32 o
   2  -4   1      389.45      441.59      7.36 o
   3  -4   1     4444.16     4877.03     79.55 o
   4  -4   1       18.37       30.32      0.84 o
   5  -4   1       18.55       18.42      0.82 o
   6  -4   1        0.15       -0.20      0.37 o
   7  -4   1       46.42       49.79      1.53 o
 -10  -3   1        8.37       10.14      1.31 o
  -9  -3   1       35.87       39.08      1.93 o
  -8  -3   1        0.09       -0.11      0.77 o
  -7  -3   1       80.21       73.72      4.16 o
  -6  -3   1       13.36       11.10      0.76 o
  -5  -3   1      548.24      575.24      9.64 o
  -4  -3   1        1.06        1.93      0.34 o
  -3  -3   1        8.67       17.66      0.55 o
  -2  -3   1        0.20        3.01      0.22 o
  -1  -3   1       72.13       74.25      1.31 o
   0  -3   1     1423.89     1268.01     20.71 o
   1  -3   1    14922.02    14566.59    297.02 o
   2  -3   1     1024.51     1060.10     17.41 o
   3  -3   1      157.31      158.19      2.77 o
   4  -3   1        1.53        5.63      0.52 o
   5  -3   1        7.31       11.61      0.55 o
   6  -3   1        0.07       -0.23      0.37 o
   7  -3   1        1.75        0.96      0.69 o
   8  -3   1        6.95       10.93      1.53 o
 -10  -2   1        0.22       -0.93      0.93 o
  -9  -2   1        1.36        1.42      1.20 o
  -8  -2   1        8.45        8.77      1.08 o
  -7  -2   1      380.03      363.47     11.59 o
  -6  -2   1        8.82        4.18      0.58 o
  -5  -2   1      235.16      249.33      4.36 o
  -4  -2   1       57.18       61.45      1.70 o
  -3  -2   1      299.71      335.22      5.64 o
  -2  -2   1      449.18      442.49      7.87 o
  -1  -2   1       15.77       11.59      0.46 o
   0  -2   1      131.00      118.06      1.99 o
   1  -2   1    14937.20    14805.81    417.77 o
   2  -2   1      126.87      136.22      2.59 o
   3  -2   1      206.02      177.82      3.10 o
   4  -2   1      394.23      408.36      8.14 o
   5  -2   1       33.18       37.16      1.05 o
   6  -2   1        0.00        0.59      0.68 o
   7  -2   1      493.10      551.19     10.74 o
   8  -2   1        1.33        1.53      1.09 o
 -10  -1   1        5.81        5.48      1.08 o
  -9  -1   1       27.09       22.43      2.51 o
  -8  -1   1       12.73       15.87      1.24 o
  -7  -1   1       22.70       17.96      1.24 o
  -6  -1   1        3.32        3.92      0.48 o
  -5  -1   1      276.73      276.14      5.03 o
  -4  -1   1     2304.63     2379.33     38.91 o
  -3  -1   1       79.38       80.69      2.65 o
  -2  -1   1    10682.31    11677.72    190.19 o
  -1  -1   1       86.52       80.05      1.39 o
   0  -1   1     1001.47      868.03     14.57 o
   1  -1   1        0.64        3.39      0.33 o
   2  -1   1     1344.43     1596.96     26.10 o
   3  -1   1     1340.87     1457.17     23.92 o
   4  -1   1      346.93      411.05      6.92 o
   5  -1   1      281.68      297.28      5.15 o
   6  -1   1      635.20      613.62     15.83 o
   7  -1   1       37.82       43.12      2.54 o
   8  -1   1        2.06        1.75      1.09 o
   9  -1   1        3.26        1.35      0.84 o
 -10   0   1        0.00       -0.84      0.84 o
  -9   0   1       48.16       51.20      2.16 o
  -8   0   1        0.60       -0.33      0.77 o
  -7   0   1       14.89       13.93      1.08 o
  -6   0   1       81.87       67.30      2.18 o
  -5   0   1      312.90      354.74      6.05 o
  -4   0   1      164.92      138.42      3.31 o
  -3   0   1     4158.74     4588.71     74.74 o
  -2   0   1      861.86      984.32     34.48 o
  -1   0   1     4345.29     4415.23    168.61 o
   1   0   1     5192.10     5858.93     96.94 o
   2   0   1     5744.92     6456.51    105.06 o
   3   0   1     1419.43     1583.42     25.91 o
   4   0   1      338.89      404.86      6.83 o
   5   0   1      358.89      430.76      7.27 o
   6   0   1       11.80       14.74      2.39 o
   7   0   1      379.30      395.40      8.76 o
   8   0   1       17.92       20.78      1.97 o
   9   0   1       21.37       25.81      1.55 o
  10   0   1        4.19        2.62      1.53 o
 -10   1   1        0.22       -0.22      1.31 o
  -9   1   1       14.37       17.65      1.31 o
  -8   1   1        0.09       -0.77      1.20 o
  -7   1   1      545.41      577.39     11.16 o
  -6   1   1      323.51      300.91      5.28 o
  -5   1   1        3.20        1.17      0.38 o
  -4   1   1     1005.03     1122.89     20.99 o
  -3   1   1      430.76      442.94      8.35 o
  -2   1   1     1099.09     1085.66     17.79 o
   0   1   1        4.68        2.79      0.19 o
   1   1   1     1657.63     1686.01     32.43 o
   2   1   1     4212.27     4666.44     75.88 o
   3   1   1      988.73     1084.15     17.73 o
   4   1   1     2292.47     2380.67     38.95 o
   5   1   1        9.16        6.59      0.69 o
   6   1   1      232.12      221.31      3.97 o
   7   1   1       47.77       41.20      1.46 o
   8   1   1        2.10        1.75      1.09 o
   9   1   1       35.71       35.12      1.86 o
  10   1   1        0.40        0.44      0.93 o
 -10   2   1        0.01        0.22      1.31 o
  -9   2   1        2.88        1.09      1.09 o
  -8   2   1        2.65        3.72      0.77 o
  -7   2   1      211.02      212.01      6.21 o
  -6   2   1       88.58       92.37      1.94 o
  -5   2   1      302.14      325.32      5.59 o
  -4   2   1       53.47       49.56      1.26 o
  -3   2   1        2.48        4.13      0.38 o
  -2   2   1     4631.05     5203.34     84.89 o
  -1   2   1     2894.48     3185.65     76.84 o
   0   2   1      557.07      516.11     10.83 o
   1   2   1       34.39       29.61      1.84 o
   2   2   1     2516.66     2688.18     51.67 o
   3   2   1      212.53      196.46      3.37 o
   4   2   1      217.89      211.16      4.07 o
   5   2   1      386.64      414.66      7.01 o
   6   2   1      245.86      225.93      4.83 o
   7   2   1       41.63       42.10      1.50 o
   8   2   1       57.73       65.41      2.95 o
   9   2   1        8.56        8.24      1.09 o
  10   2   1        2.68        3.28      1.08 o
  -9   3   1        0.00        3.94      1.31 o
  -8   3   1       10.72       11.34      1.00 o
  -7   3   1      232.56      257.93      5.29 o
  -6   3   1        8.88        9.78      0.55 o
  -5   3   1       10.06        9.72      0.73 o
  -4   3   1       83.82       88.69      2.91 o
  -3   3   1        2.92        7.81      0.43 o
  -2   3   1     1164.08     1191.95     19.53 o
  -1   3   1    24582.88    21869.37    692.60 o
   0   3   1     1172.91     1136.44     21.25 o
   1   3   1      126.79      110.04      2.86 o
   2   3   1     1086.56     1154.58     22.39 o
   3   3   1      889.19      897.36     17.47 o
   4   3   1       97.72      122.32      2.68 o
   5   3   1      251.74      283.87      4.89 o
   6   3   1       25.57       21.64      1.18 o
   7   3   1      243.18      231.04      5.09 o
   8   3   1       26.64       24.86      1.55 o
   9   3   1       23.47       26.14      1.75 o
  10   3   1        5.86        5.69      1.24 o
  -9   4   1       51.33       55.11      3.06 o
  -8   4   1        2.36        2.45      1.64 o
  -7   4   1       41.54       44.74      2.41 o
  -6   4   1        6.16        6.03      0.48 o
  -5   4   1       19.66       15.92      0.85 o
  -4   4   1       40.54       54.18      1.34 o
  -3   4   1      118.11      150.39      3.03 o
  -2   4   1        5.17        7.71      0.41 o
  -1   4   1     3197.02     3176.75     92.37 o
   0   4   1      964.93      919.16     29.95 o
   1   4   1      737.05      752.23     14.58 o
   2   4   1       29.98       20.43      0.70 o
   3   4   1      428.18      411.74      8.75 o
   4   4   1       49.06       62.53      1.59 o
   5   4   1      576.99      565.91     11.30 o
   6   4   1      104.77      104.45      2.60 o
   7   4   1        5.36        2.73      0.77 o
   8   4   1        0.01       -0.22      0.77 o
   9   4   1       21.39       20.93      1.55 o
  10   4   1        0.59        0.03      1.00 o
  -8   5   1       11.66       15.34      1.08 o
  -7   5   1       24.49       24.65      1.31 o
  -6   5   1        4.14        2.61      0.51 o
  -5   5   1        9.68       10.26      0.54 o
  -4   5   1        5.16        4.22      0.43 o
  -3   5   1     9034.87     9937.11    161.88 o
  -2   5   1        4.98        8.31      0.66 o
  -1   5   1     1844.19     1844.11     34.22 o
   0   5   1     2644.30     2550.40     45.77 o
   1   5   1       28.56       33.79      1.07 o
   2   5   1     1739.15     1854.71     55.78 o
   3   5   1     3272.10     3881.03     74.73 o
   4   5   1      139.27      150.55      3.28 o
   5   5   1       43.84       43.31      1.33 o
   6   5   1      326.63      310.37      7.81 o
   7   5   1       57.59       58.33      1.72 o
   8   5   1        1.38        1.09      0.77 o
   9   5   1        1.53        0.87      0.93 o
  10   5   1        2.95        4.70      1.24 o
  -9   6   1        3.40        4.81      1.31 o
  -8   6   1        1.21        0.49      0.68 o
  -7   6   1       25.31       24.33      1.53 o
  -6   6   1        0.28       -0.02      0.45 o
  -5   6   1      198.13      199.23      5.05 o
  -4   6   1       88.50       85.28      1.93 o
  -3   6   1       22.31       27.72      1.17 o
  -2   6   1       22.51       12.13      0.70 o
  -1   6   1      134.05      116.48      3.27 o
   0   6   1       36.57       29.68      0.94 o
   1   6   1        5.40        1.58      0.22 o
   2   6   1      944.28      883.17     16.50 o
   3   6   1      739.70      738.94     14.50 o
   4   6   1       93.49       88.20      2.09 o
   5   6   1       19.48       16.00      1.00 o
   6   6   1        2.23        4.60      0.58 o
   7   6   1      158.35      141.98      4.34 o
   8   6   1        0.28       -0.87      0.87 o
   9   6   1        0.73       -0.28      0.84 o
  10   6   1       15.52       26.68      2.62 o
  -9   7   1        2.57        3.50      1.31 o
  -8   7   1        0.01       -1.20      1.64 o
  -7   7   1       11.87        6.74      0.84 o
  -6   7   1       11.19       10.91      1.03 o
  -5   7   1      154.22      146.76      3.19 o
  -4   7   1        1.91        1.35      0.56 o
  -3   7   1      293.60      328.47      6.39 o
  -2   7   1     1545.33     1649.29     30.61 o
  -1   7   1        0.14        1.92      0.97 o
   0   7   1      433.59      430.45      9.99 o
   1   7   1      113.43      104.41      1.91 o
   2   7   1      937.69      952.30     15.61 o
   3   7   1     1958.80     1996.90     38.65 o
   4   7   1      326.04      313.73      6.39 o
   5   7   1        0.30        0.18      0.42 o
   6   7   1       85.22       73.03      1.98 o
   7   7   1        1.80        2.81      0.68 o
   8   7   1        8.55        9.82      1.15 o
   9   7   1       46.10       50.97      2.32 o
  -9   8   1        0.43        0.00      1.31 o
  -8   8   1        1.78        0.44      1.31 o
  -7   8   1        1.71        2.74      0.67 o
  -6   8   1        1.46        1.42      0.54 o
  -5   8   1        0.26       -0.18      0.41 o
  -4   8   1       13.70       11.10      0.81 o
  -3   8   1       21.84       18.95      1.00 o
  -2   8   1       41.50       38.29      1.14 o
  -1   8   1      341.85      336.82      6.85 o
   0   8   1      246.50      224.66      4.54 o
   1   8   1      178.32      153.66      4.89 o
   2   8   1      155.18      156.43      3.16 o
   3   8   1        1.31        0.73      0.38 o
   4   8   1       12.61       12.42      0.71 o
   5   8   1       80.35       69.79      1.85 o
   6   8   1        9.42        9.68      0.79 o
   7   8   1       69.42       56.03      1.85 o
   8   8   1        3.75        4.29      0.93 o
   9   8   1        0.04       -0.87      0.93 o
  -8   9   1        0.00       -1.31      1.31 o
  -7   9   1       55.41       54.22      1.72 o
  -6   9   1        3.93        3.32      0.67 o
  -5   9   1        5.61        6.30      0.97 o
  -4   9   1       51.37       52.21      1.47 o
  -3   9   1       43.26       44.92      1.26 o
  -2   9   1       54.62       66.50      1.64 o
  -1   9   1        6.51        3.93      0.52 o
   0   9   1       78.05       94.76      2.28 o
   1   9   1       54.22       52.82      1.14 o
   2   9   1       83.50       67.38      1.36 o
   3   9   1       36.75       25.81      1.03 o
   4   9   1       38.31       34.53      2.06 o
   5   9   1        1.38       -0.44      0.45 o
   6   9   1       19.47       12.95      0.84 o
   7   9   1       11.66       13.97      0.87 o
   8   9   1        2.94        3.06      0.93 o
   9   9   1        5.62        4.32      1.15 o
  -7  10   1        3.00        1.63      1.31 o
  -6  10   1        0.09       -0.08      0.54 o
  -5  10   1       15.34       11.78      0.87 o
  -4  10   1       93.89       97.31      2.31 o
  -3  10   1      253.04      239.43      4.88 o
  -2  10   1        3.27        2.82      0.45 o
  -1  10   1       74.51       75.46      2.32 o
   0  10   1      277.06      261.67      5.16 o
   1  10   1      170.68      159.00      3.97 o
   2  10   1       77.34       61.10      2.25 o
   3  10   1       62.27       59.91      2.63 o
   4  10   1        0.19        0.33      0.45 o
   5  10   1        1.65        0.42      1.09 o
   6  10   1       28.02       26.28      1.23 o
   7  10   1        5.22        3.11      0.98 o
   8  10   1       13.56       14.72      1.31 o
   9  10   1        1.61        0.22      1.53 o
  -7  11   1       31.09       30.40      2.41 o
  -6  11   1        3.26        2.04      0.71 o
  -5  11   1       11.18        9.51      0.79 o
  -4  11   1       47.71       46.30      3.54 o
  -3  11   1       29.27       29.06      1.14 o
  -2  11   1        0.06       -0.03      0.55 o
  -1  11   1      461.03      485.36      9.36 o
   0  11   1       17.68       15.25      0.79 o
   1  11   1        8.57        8.42      0.64 o
   2  11   1       15.65       12.70      0.93 o
   3  11   1        2.23        1.60      0.69 o
   4  11   1      122.36      113.11      2.65 o
   5  11   1       46.07       44.81      1.47 o
   6  11   1       14.58       18.32      1.05 o
   7  11   1        0.12       -0.77      0.77 o
   8  11   1        0.21        0.18      0.84 o
  -7  12   1        0.01       -0.33      0.89 o
  -6  12   1        0.63        0.44      1.09 o
  -5  12   1       29.79       29.19      1.75 o
  -4  12   1        0.51        0.00      0.62 o
  -3  12   1        0.38        0.66      0.66 o
  -2  12   1        1.06        1.84      0.54 o
  -1  12   1       10.86        9.43      0.71 o
   0  12   1        2.21        0.44      0.45 o
   1  12   1        8.47        8.14      0.58 o
   2  12   1        4.67        6.93      0.77 o
   3  12   1      210.09      203.14      7.98 o
   4  12   1       49.86       45.62      1.78 o
   5  12   1        3.31        5.01      0.67 o
   6  12   1        8.69       11.50      0.87 o
   7  12   1        0.48       -0.38      0.84 o
   8  12   1        0.47        0.84      1.00 o
  -6  13   1        0.06        0.31      0.89 o
  -5  13   1       28.98       25.77      2.19 o
  -4  13   1        2.91        2.64      0.67 o
  -3  13   1       86.76       88.90      2.27 o
  -2  13   1       14.36       15.08      1.19 o
  -1  13   1        7.90       10.53      0.83 o
   0  13   1       16.66       16.65      0.88 o
   1  13   1        5.12        5.61      0.87 o
   2  13   1        2.35        0.85      1.20 o
   3  13   1      169.46      177.17      4.79 o
   4  13   1       44.59       41.42      2.19 o
   5  13   1       13.64       13.97      0.92 o
   6  13   1        0.54        0.58      0.63 o
   7  13   1       13.79       15.36      1.31 o
   8  13   1        0.00       -0.66      1.31 o
  -6  14   1        1.76        0.87      1.31 o
  -5  14   1       26.20       22.42      1.55 o
  -4  14   1       39.33       44.88      2.33 o
  -3  14   1        1.69        3.10      0.67 o
  -2  14   1       46.54       43.38      1.47 o
  -1  14   1        5.89        5.72      0.83 o
   0  14   1       39.17       29.71      1.14 o
   1  14   1       25.46       23.10      1.39 o
   2  14   1      437.80      431.96     10.74 o
   3  14   1       15.80       17.35      1.24 o
   4  14   1        7.79        6.84      0.93 o
   5  14   1        0.11       -0.32      0.68 o
   6  14   1        0.47        0.72      0.84 o
   7  14   1        1.27       -0.33      0.93 o
  -5  15   1       23.91       24.69      3.61 o
  -4  15   1        5.24        7.73      1.15 o
  -3  15   1        0.00       -0.22      0.67 o
  -2  15   1        3.63        3.96      0.71 o
  -1  15   1       67.76       65.74      1.89 o
   0  15   1       43.19       41.56      1.86 o
   1  15   1       32.26       30.56      1.55 o
   2  15   1        6.55        4.69      0.93 o
   3  15   1       19.80       18.56      1.31 o
   4  15   1        3.59        2.88      0.84 o
   5  15   1        8.34       11.45      1.15 o
   6  15   1        2.43        4.24      1.00 o
  -4  16   1       11.13        8.44      1.21 o
  -3  16   1        9.22       10.12      0.96 o
  -2  16   1        4.76        3.12      0.71 o
  -1  16   1        0.09       -0.22      0.63 o
   0  16   1       38.60       36.25      1.77 o
   1  16   1        0.00        0.11      0.77 o
   2  16   1       39.57       34.91      1.70 o
   3  16   1        0.03       -0.11      0.77 o
   4  16   1        0.50       -0.08      0.87 o
   5  16   1        4.20        3.85      1.00 o
   6  16   1        1.00        0.44      1.31 o
  -3  17   1        1.41        0.11      1.42 o
  -2  17   1        1.93        1.01      0.71 o
  -1  17   1       14.59       14.46      1.24 o
   0  17   1        5.95        9.74      1.08 o
   1  17   1       16.77       17.29      1.39 o
   2  17   1        1.10        0.66      0.93 o
   3  17   1        0.95        1.64      0.93 o
   4  17   1        9.72       15.70      1.39 o
   5  17   1        0.01       -1.09      1.09 o
  -2  18   1        0.06        0.66      1.31 o
  -1  18   1        1.19        3.50      1.53 o
   0  18   1        0.55       -0.33      0.93 o
   1  18   1        2.59        2.57      1.00 o
   2  18   1        0.25        0.44      0.93 o
   3  18   1        0.53        0.57      1.00 o
  -4 -17   2        0.01       -0.87      1.31 o
  -3 -17   2        9.25       11.03      1.31 o
  -2 -17   2        5.10        5.77      2.19 o
  -1 -17   2        0.03        0.66      1.31 o
   0 -17   2        0.25       -0.87      1.09 o
   1 -17   2        0.34       -0.44      1.09 o
   2 -17   2        0.33        0.44      1.31 o
  -5 -16   2        2.58        3.72      1.75 o
  -4 -16   2        0.00        0.51      0.89 o
  -3 -16   2        3.27        6.51      1.15 o
  -2 -16   2        4.29        5.38      1.00 o
  -1 -16   2       34.56       42.38      1.93 o
   0 -16   2        6.60        8.97      1.53 o
   1 -16   2        2.30        2.15      0.84 o
   2 -16   2        1.91        1.88      1.20 o
   3 -16   2        0.79        0.91      0.89 o
  -5 -15   2        1.72        1.53      1.53 o
  -4 -15   2        2.88        2.97      1.20 o
  -3 -15   2        5.72        4.28      1.00 o
  -2 -15   2        0.06       -0.87      0.87 o
  -1 -15   2       24.57       24.17      1.55 o
   0 -15   2        4.32        3.35      0.71 o
   1 -15   2        0.00        0.46      0.98 o
   2 -15   2        2.51        3.58      1.75 o
   3 -15   2       15.78       16.24      1.31 o
   4 -15   2       16.77       17.77      1.46 o
  -7 -14   2        0.08        0.22      1.31 o
  -6 -14   2        0.36        0.22      1.31 o
  -5 -14   2       11.26       17.06      1.97 o
  -4 -14   2       26.05       24.13      1.46 o
  -3 -14   2       21.11       26.35      1.62 o
  -2 -14   2       14.37       18.59      1.39 o
  -1 -14   2        3.09        2.62      1.20 o
   0 -14   2       20.16       19.16      1.26 o
   1 -14   2       21.59       21.60      1.61 o
   2 -14   2       47.61       44.00      3.94 o
   3 -14   2       26.19       27.46      1.62 o
   4 -14   2       40.11       43.14      2.08 o
   5 -14   2        6.02        8.72      1.31 o
  -7 -13   2        6.58        4.82      1.05 o
  -6 -13   2        9.42       11.40      1.15 o
  -5 -13   2       21.56       25.99      2.73 o
  -4 -13   2        6.27        7.49      1.20 o
  -3 -13   2      226.12      226.42      6.03 o
  -2 -13   2       15.94       15.60      2.95 o
  -1 -13   2       73.60       70.41      1.96 o
   0 -13   2        6.39        6.77      0.88 o
   1 -13   2       54.15       52.57      1.64 o
   2 -13   2        0.16       -0.19      0.68 o
   3 -13   2       58.29       59.66      3.28 o
   4 -13   2        0.40        1.13      0.84 o
   5 -13   2        2.73        0.34      1.00 o
   6 -13   2        0.54       -0.16      0.89 o
  -8 -12   2        1.17        1.75      1.31 o
  -7 -12   2       25.39       26.83      1.68 o
  -6 -12   2        1.49        0.70      0.84 o
  -5 -12   2        0.03       -0.23      0.54 o
  -4 -12   2       29.76       30.91      1.20 o
  -3 -12   2        3.63        3.70      0.87 o
  -2 -12   2       24.63       21.80      1.24 o
  -1 -12   2       71.19       67.36      1.81 o
   0 -12   2       62.19       60.53      1.90 o
   1 -12   2       10.66       12.42      0.76 o
   2 -12   2        0.01       -0.39      0.47 o
   3 -12   2       11.49        8.68      1.00 o
   4 -12   2       23.83       26.15      1.55 o
   5 -12   2        0.62        0.56      0.84 o
   6 -12   2        0.28       -0.60      0.84 o
   7 -12   2        3.44        2.62      1.31 o
  -8 -11   2        9.53       13.95      1.37 o
  -7 -11   2       14.82       19.37      1.46 o
  -6 -11   2        0.11        0.19      0.68 o
  -5 -11   2        5.86        4.47      0.67 o
  -4 -11   2        1.66        1.37      0.54 o
  -3 -11   2      597.12      637.98     12.66 o
  -2 -11   2        8.57        7.74      0.58 o
  -1 -11   2        1.84        2.88      0.51 o
   0 -11   2      103.91      104.00      3.32 o
   1 -11   2        1.91        0.98      0.54 o
   2 -11   2        0.20       -0.41      0.41 o
   3 -11   2       91.14       94.57      2.86 o
   4 -11   2       11.39       10.85      1.08 o
   5 -11   2       24.33       24.40      1.55 o
   6 -11   2        5.49        4.48      1.00 o
   7 -11   2       10.50       11.18      1.53 o
  -8 -10   2        7.90       13.41      1.31 o
  -7 -10   2       11.17       10.40      1.15 o
  -6 -10   2       27.56       23.85      1.86 o
  -5 -10   2       12.90       12.88      0.88 o
  -4 -10   2       16.49       15.80      0.92 o
  -3 -10   2       81.56       73.24      1.89 o
  -2 -10   2      467.61      466.06      7.88 o
  -1 -10   2       19.84       16.09      0.62 o
   0 -10   2        4.02        2.96      0.45 o
   1 -10   2       57.47       52.30      1.49 o
   2 -10   2        6.26        6.88      0.58 o
   3 -10   2        9.16        8.53      0.67 o
   4 -10   2       35.12       34.24      1.62 o
   5 -10   2       33.33       29.85      1.55 o
   6 -10   2       36.30       36.96      1.86 o
   7 -10   2        1.14        1.29      0.89 o
   8 -10   2        8.89        9.62      1.75 o
  -8  -9   2        4.30        2.49      1.00 o
  -7  -9   2        0.56        0.55      0.77 o
  -6  -9   2       13.87       11.42      1.00 o
  -5  -9   2      194.62      183.07      4.00 o
  -4  -9   2       47.99       43.32      1.71 o
  -3  -9   2       96.63       94.73      2.19 o
  -2  -9   2      241.77      257.03      4.44 o
  -1  -9   2        0.08        0.05      0.29 o
   0  -9   2       17.61       15.43      0.62 o
   1  -9   2        1.03        4.03      0.45 o
   2  -9   2        9.12       10.72      0.88 o
   3  -9   2        0.03        0.66      0.45 o
   4  -9   2      165.83      155.89      4.25 o
   5  -9   2       46.11       49.43      2.01 o
   6  -9   2       11.87       11.55      1.15 o
   7  -9   2       25.02       24.55      1.62 o
   8  -9   2        0.58        1.36      1.00 o
  -9  -8   2        0.15        0.44      0.93 o
  -8  -8   2        3.90        3.66      1.09 o
  -7  -8   2        4.58        3.40      0.84 o
  -6  -8   2       95.38       89.69      2.86 o
  -5  -8   2       99.48       92.64      2.34 o
  -4  -8   2       14.04        9.61      0.61 o
  -3  -8   2      355.87      338.45      6.82 o
  -2  -8   2       56.54       67.04      1.39 o
  -1  -8   2        4.10        7.95      0.40 o
   0  -8   2        5.27        6.12      0.63 o
   1  -8   2      134.41       99.20      2.19 o
   2  -8   2      195.25      169.41      7.71 o
   3  -8   2      191.59      201.95      4.12 o
   4  -8   2       27.29       28.23      1.96 o
   5  -8   2       70.66       67.03      2.32 o
   6  -8   2       96.35       94.12      3.01 o
   7  -8   2        0.39        1.79      0.84 o
   8  -8   2        0.37        0.82      1.00 o
  -9  -7   2        1.90        1.20      0.93 o
  -8  -7   2        1.29        1.39      0.84 o
  -7  -7   2        0.01       -0.44      0.66 o
  -6  -7   2        2.09        2.26      0.68 o
  -5  -7   2       54.59       47.09      1.41 o
  -4  -7   2        1.42        2.20      0.41 o
  -3  -7   2       87.92       93.17      1.80 o
  -2  -7   2      184.32      212.84      3.71 o
  -1  -7   2      441.84      410.24      6.87 o
   0  -7   2      186.22      199.99      3.46 o
   1  -7   2      268.44      253.73      4.34 o
   2  -7   2       94.75      108.73      2.04 o
   3  -7   2      136.88      125.58      3.88 o
   4  -7   2       30.83       29.71      1.09 o
   5  -7   2       41.08       36.09      1.22 o
   6  -7   2       41.07       34.64      1.75 o
   7  -7   2       22.50       20.08      1.53 o
   8  -7   2        1.72        0.00      0.93 o
   9  -7   2        0.39        0.00      1.53 o
  -9  -6   2        5.91       11.35      1.31 o
  -8  -6   2        7.07        7.39      1.42 o
  -7  -6   2        2.28        2.08      0.98 o
  -6  -6   2       91.66       79.39      4.16 o
  -5  -6   2      301.73      311.96      6.39 o
  -4  -6   2       11.06       12.04      0.57 o
  -3  -6   2       31.86       31.89      0.83 o
  -2  -6   2      115.64      105.32      1.94 o
  -1  -6   2      655.00      672.35     11.12 o
   0  -6   2      373.15      327.14      5.48 o
   1  -6   2      712.22      760.83     12.57 o
   2  -6   2       18.68       10.09      0.44 o
   3  -6   2      100.04       91.80      1.81 o
   4  -6   2      266.91      285.20      4.93 o
   5  -6   2       42.99       51.77      1.45 o
   6  -6   2       59.12       52.20      3.06 o
   7  -6   2        0.06        0.77      0.77 o
   8  -6   2        0.64        0.44      0.93 o
  -9  -5   2        6.70        4.91      1.00 o
  -8  -5   2        0.68        0.77      0.77 o
  -7  -5   2       24.24       17.98      1.31 o
  -6  -5   2       22.89       15.21      1.86 o
  -5  -5   2      290.12      285.79      5.89 o
  -4  -5   2      345.29      355.95      6.02 o
  -3  -5   2      367.09      333.87      5.64 o
  -2  -5   2       11.47        9.64      0.85 o
  -1  -5   2       25.44       22.08      0.57 o
   0  -5   2      881.26      818.04     14.07 o
   1  -5   2       61.54       52.29      1.03 o
   2  -5   2       35.37       34.00      1.29 o
   3  -5   2       40.39       46.51      1.81 o
   4  -5   2      108.76      113.93      2.18 o
   5  -5   2        5.68        4.64      0.46 o
   6  -5   2      128.94      133.63      2.93 o
   7  -5   2       11.05       12.03      1.08 o
   8  -5   2        4.88        4.28      1.00 o
 -10  -4   2       22.07       30.79      1.93 o
  -9  -4   2        3.88        4.57      1.00 o
  -8  -4   2        0.82        0.77      0.77 o
  -7  -4   2        1.99       -0.44      0.62 o
  -6  -4   2       51.47       51.16      1.93 o
  -5  -4   2        4.78        6.07      0.42 o
  -4  -4   2      158.07      150.19      2.70 o
  -3  -4   2        3.24        2.05      0.35 o
  -2  -4   2       70.71       54.37      1.03 o
  -1  -4   2       95.11       76.81      1.39 o
   0  -4   2      144.64      129.70      2.24 o
   1  -4   2      597.55      525.31     10.20 o
   2  -4   2     1769.16     1887.06     30.89 o
   3  -4   2      259.28      272.43      4.69 o
   4  -4   2      197.56      173.16      3.65 o
   5  -4   2       58.30       72.58      3.46 o
   6  -4   2        0.58        1.09      0.45 o
   7  -4   2       21.24       19.03      1.53 o
   8  -4   2        0.03       -0.52      0.87 o
 -10  -3   2        5.32        8.42      1.31 o
  -9  -3   2        8.15       10.12      1.42 o
  -8  -3   2       26.68       27.82      1.62 o
  -7  -3   2        0.07       -0.11      0.62 o
  -6  -3   2        0.01        0.44      1.53 o
  -5  -3   2       25.33       29.40      0.85 o
  -4  -3   2      583.53      570.05     13.00 o
  -3  -3   2     2674.99     2894.01     47.22 o
  -2  -3   2      359.33      348.20      5.81 o
  -1  -3   2       38.72       31.89      1.03 o
   0  -3   2        0.98        0.62      0.18 o
   1  -3   2      139.67      115.13      2.18 o
   2  -3   2       94.35       91.60      1.66 o
   3  -3   2      347.37      399.48      6.70 o
   4  -3   2       57.62       42.02      1.16 o
   5  -3   2        0.57        0.84      0.98 o
   6  -3   2       18.06       18.87      0.96 o
   7  -3   2        2.26        0.58      0.63 o
   8  -3   2        4.60        3.50      1.53 o
 -10  -2   2        4.16        4.74      1.08 o
  -9  -2   2        1.92        1.71      0.84 o
  -8  -2   2      116.75      120.06      3.71 o
  -7  -2   2      142.04      148.45      4.25 o
  -6  -2   2      311.53      314.76      6.24 o
  -5  -2   2       32.34       31.61      0.89 o
  -4  -2   2      251.75      323.44      7.58 o
  -3  -2   2       38.17       16.66      0.53 o
  -2  -2   2      593.43      579.75      9.54 o
  -1  -2   2      207.71      206.74      3.46 o
   0  -2   2     2392.46     2297.45     38.67 o
   1  -2   2     9049.05     9402.79    153.36 o
   2  -2   2      447.23      448.05      7.44 o
   3  -2   2     1956.16     2155.75     41.54 o
   4  -2   2     1618.23     1794.75     29.37 o
   5  -2   2      103.94       98.53      1.96 o
   6  -2   2        5.17        2.19      0.51 o
   7  -2   2       92.09       98.25      2.56 o
   8  -2   2       11.37       10.76      1.24 o
 -10  -1   2        6.73        7.65      1.24 o
  -9  -1   2        0.19       -0.33      0.77 o
  -8  -1   2       17.40       18.20      1.31 o
  -7  -1   2      103.80       82.34      2.63 o
  -6  -1   2      118.00      113.99      2.59 o
  -5  -1   2      909.61      961.41     15.85 o
  -4  -1   2      746.51      851.25     14.06 o
  -3  -1   2     1608.22     1671.67     29.81 o
  -2  -1   2      554.72      608.76     10.03 o
  -1  -1   2     5071.00     4976.70     81.07 o
   0  -1   2      277.04      234.59      4.49 o
   1  -1   2     2846.81     3091.17     50.63 o
   2  -1   2     2480.16     2742.11     44.76 o
   3  -1   2      992.21     1154.11     22.34 o
   4  -1   2       15.78       21.45      0.72 o
   5  -1   2      215.38      247.31      4.38 o
   6  -1   2      263.89      283.54      8.12 o
   7  -1   2       30.53       18.63      1.05 o
   8  -1   2       45.66       41.00      2.24 o
 -10   0   2       13.41       14.44      1.39 o
  -9   0   2       13.42       14.68      1.24 o
  -8   0   2        1.06        0.98      0.77 o
  -7   0   2      175.35      166.30      4.40 o
  -6   0   2      828.31      905.40     21.39 o
  -5   0   2       35.75       22.81      1.23 o
  -4   0   2      780.80      820.90     13.54 o
  -3   0   2     2090.03     2207.65     36.08 o
  -2   0   2      815.31      802.16     15.02 o
  -1   0   2     2555.54     2530.67     47.14 o
   0   0   2     2374.31     2477.72     49.11 o
   1   0   2     2931.06     3103.91     58.94 o
   2   0   2     6537.63     7835.87    157.65 o
   3   0   2      296.28      356.89      7.68 o
   4   0   2      820.65      971.08     17.27 o
   5   0   2      114.08      104.24      2.04 o
   6   0   2       12.78       16.87      0.75 o
   7   0   2      117.05      130.09      5.25 o
   8   0   2       39.88       46.56      1.68 o
  10   0   2        1.19        1.09      1.31 o
 -10   1   2        7.02        5.90      1.53 o
  -9   1   2       37.46       35.19      1.77 o
  -8   1   2      103.79      101.75      3.61 o
  -7   1   2       44.93       47.95      2.67 o
  -6   1   2        0.58        1.24      0.58 o
  -5   1   2      137.73      126.33      2.72 o
  -4   1   2      878.51     1002.00     16.54 o
  -3   1   2      270.78      291.26      4.88 o
  -2   1   2     6127.85     6808.68    168.18 o
  -1   1   2     2284.52     2448.54     48.29 o
   0   1   2     2307.19     2477.59     40.48 o
   1   1   2     2626.94     2791.28     78.60 o
   2   1   2      873.92      962.50     15.74 o
   3   1   2     2270.51     2586.87     52.62 o
   4   1   2      714.18      770.06     12.74 o
   5   1   2       41.22       32.44      0.93 o
   6   1   2      653.44      708.89     14.07 o
   7   1   2      149.03      162.74      3.74 o
   8   1   2        0.02       -0.81      0.81 o
   9   1   2       35.36       42.43      2.84 o
  10   1   2       12.19       12.47      1.75 o
 -10   2   2       15.02       19.90      2.19 o
  -9   2   2       15.35       11.59      1.75 o
  -8   2   2       19.71       17.79      1.31 o
  -7   2   2       46.20       29.76      1.26 o
  -6   2   2      199.92      213.65      3.87 o
  -5   2   2      233.89      259.75      4.53 o
  -4   2   2        2.90        8.66      0.73 o
  -3   2   2     1173.99     1300.89     30.87 o
  -2   2   2     2696.95     2891.98     57.07 o
  -1   2   2     3583.83     3962.71     70.73 o
   0   2   2      137.47      126.34      2.10 o
   1   2   2     4661.65     5146.09     95.98 o
   2   2   2      468.20      557.15     16.06 o
   3   2   2     1341.91     1543.11     25.23 o
   4   2   2     1118.40     1321.41     25.67 o
   5   2   2      707.89      811.33     15.97 o
   6   2   2       72.15       65.82      2.06 o
   7   2   2       47.90       37.41      1.43 o
   8   2   2        4.46        5.68      0.79 o
   9   2   2        1.97        2.41      0.93 o
  10   2   2       10.70        9.62      1.75 o
 -10   3   2       32.97       39.58      2.62 o
  -9   3   2        0.01       -0.87      1.09 o
  -8   3   2       14.31       13.91      2.19 o
  -7   3   2       60.01       53.24      1.64 o
  -6   3   2        0.05       -0.35      0.35 o
  -5   3   2      212.76      205.31      3.66 o
  -4   3   2     1305.83     1493.55     24.50 o
  -3   3   2     1970.11     2101.92     40.03 o
  -2   3   2      280.32      283.30      5.84 o
  -1   3   2     8937.02     9605.22    156.14 o
   0   3   2     2596.52     2714.86     57.67 o
   1   3   2      387.26      393.74      9.56 o
   2   3   2      734.80      801.32     15.54 o
   3   3   2        5.85        0.16      0.48 o
   4   3   2      146.57      201.94      4.24 o
   5   3   2       30.24       30.32      1.15 o
   6   3   2      239.24      257.97      5.51 o
   7   3   2      313.35      343.44      7.19 o
   8   3   2       94.05       96.67      2.60 o
   9   3   2        0.65       -0.77      0.77 o
  10   3   2        0.22        1.31      1.53 o
 -10   4   2        0.35       -1.09      1.09 o
  -9   4   2       24.91       26.02      2.19 o
  -8   4   2        2.04        1.97      0.87 o
  -7   4   2       14.26        8.97      1.31 o
  -6   4   2       11.89       13.78      0.79 o
  -5   4   2        1.47        0.61      0.35 o
  -4   4   2       86.65       59.87      1.25 o
  -3   4   2      386.93      454.87      7.61 o
  -2   4   2      117.05      107.59      4.48 o
  -1   4   2      240.82      225.40      4.33 o
   0   4   2        0.26        0.63      0.37 o
   1   4   2       26.23       26.46      1.31 o
   2   4   2      473.52      494.54     10.81 o
   3   4   2     2733.48     3098.16     59.57 o
   4   4   2      433.09      440.91      8.86 o
   5   4   2        0.59        1.07      0.47 o
   6   4   2       20.55       20.90      1.11 o
   7   4   2        1.86        0.38      0.56 o
   8   4   2       10.82       12.25      1.75 o
   9   4   2        3.11        3.99      0.93 o
  10   4   2        3.60        3.72      1.24 o
  -9   5   2        4.45        4.28      1.42 o
  -8   5   2        2.18        2.23      1.31 o
  -7   5   2        6.53        6.08      1.64 o
  -6   5   2        7.04        5.11      0.54 o
  -5   5   2       59.11       69.86      2.05 o
  -4   5   2      170.22      150.36      2.70 o
  -3   5   2       31.65       36.98      1.05 o
  -2   5   2     1421.58     1603.31     29.82 o
  -1   5   2      574.71      536.26     10.08 o
   0   5   2      225.24      225.83      3.79 o
   1   5   2      128.37      115.03      2.04 o
   2   5   2       28.21       19.07      0.67 o
   3   5   2        4.11        5.21      0.41 o
   4   5   2      123.14      125.22      2.77 o
   5   5   2        1.40        0.72      0.45 o
   6   5   2        1.39        0.86      0.54 o
   7   5   2        3.03        4.36      0.74 o
   8   5   2        4.31        4.16      1.31 o
   9   5   2        2.54        2.15      1.00 o
  10   5   2        8.56       10.84      1.39 o
  -9   6   2        3.31        3.55      0.93 o
  -8   6   2        8.96        7.67      0.98 o
  -7   6   2        5.46        4.23      0.84 o
  -6   6   2      136.46      132.85      2.98 o
  -5   6   2        1.21        1.70      0.63 o
  -4   6   2       76.40       78.67      1.85 o
  -3   6   2       35.68       37.74      1.23 o
  -2   6   2      131.27      111.63      2.50 o
  -1   6   2        5.91        2.84      0.66 o
   0   6   2     1007.73      987.96     16.19 o
   1   6   2       15.60       15.27      0.48 o
   2   6   2        1.06        0.66      0.28 o
   3   6   2      335.08      303.21      6.14 o
   4   6   2      457.04      479.02      9.62 o
   5   6   2      222.17      227.24      4.83 o
   6   6   2        2.51        0.70      0.54 o
   7   6   2       39.55       32.18      1.50 o
   8   6   2        1.68        1.20      0.77 o
   9   6   2        9.89       11.22      1.24 o
  10   6   2        2.38        1.31      1.53 o
  -9   7   2        0.13        0.22      1.31 o
  -8   7   2        0.42        0.55      0.77 o
  -7   7   2        2.15        0.29      0.68 o
  -6   7   2       48.74       46.23      1.47 o
  -5   7   2      114.81      122.51      2.77 o
  -4   7   2      185.98      208.82      4.25 o
  -3   7   2      241.73      230.95      5.26 o
  -2   7   2       10.93        3.55      0.55 o
  -1   7   2      817.06      908.86     16.93 o
   0   7   2      385.77      338.63      8.52 o
   1   7   2      602.21      630.27     10.38 o
   2   7   2      131.66      124.22      2.22 o
   3   7   2      127.62      118.28      2.65 o
   4   7   2       42.80       40.03      1.25 o
   5   7   2      260.43      274.50      5.80 o
   6   7   2       58.64       48.27      2.08 o
   7   7   2        5.82        5.22      0.71 o
   8   7   2       11.74       12.60      1.24 o
   9   7   2       18.74       26.85      1.77 o
  10   7   2        8.61        8.53      1.97 o
  -9   8   2        0.64        0.22      1.31 o
  -8   8   2        3.53        3.72      0.93 o
  -7   8   2       34.16       30.69      1.55 o
  -6   8   2       28.73       26.75      1.09 o
  -5   8   2       74.15       64.64      1.72 o
  -4   8   2      109.41       99.15      3.99 o
  -3   8   2      136.95      134.55      3.55 o
  -2   8   2       79.54       85.16      1.93 o
  -1   8   2      312.96      301.24      5.80 o
   0   8   2      202.01      216.28      7.51 o
   1   8   2      447.23      450.04     10.88 o
   2   8   2      155.57      180.67      3.61 o
   3   8   2       49.78       52.95      2.00 o
   4   8   2       12.77       13.83      0.79 o
   5   8   2       79.67       67.08      2.24 o
   6   8   2        4.62        3.18      0.80 o
   7   8   2        0.92        0.52      0.54 o
   8   8   2        0.62       -0.44      0.77 o
   9   8   2        8.12        7.78      1.24 o
  -8   9   2        1.39        1.09      1.31 o
  -7   9   2        5.26        4.70      0.93 o
  -6   9   2       77.96       73.85      1.98 o
  -5   9   2       92.50       91.73      2.22 o
  -4   9   2       68.37       68.48      1.81 o
  -3   9   2      160.18      156.43      4.68 o
  -2   9   2      136.26      125.77      2.69 o
  -1   9   2      173.31      146.42      3.03 o
   0   9   2        7.59        7.88      0.72 o
   1   9   2        0.39        2.70      0.29 o
   2   9   2      133.16      153.25      2.72 o
   3   9   2      339.85      320.01      6.52 o
   4   9   2        3.99        1.75      0.51 o
   5   9   2       84.43       72.81      1.98 o
   6   9   2       35.07       33.65      1.30 o
   7   9   2        7.43        5.82      0.74 o
   8   9   2        1.26       -0.26      0.84 o
   9   9   2        0.00       -0.87      0.93 o
  -8  10   2        5.14        5.03      1.53 o
  -7  10   2       22.02       19.40      1.39 o
  -6  10   2       33.35       32.84      1.71 o
  -5  10   2       24.81       26.47      1.65 o
  -4  10   2      163.00      157.48      3.40 o
  -3  10   2       11.09       11.41      0.92 o
  -2  10   2        0.88        1.11      0.41 o
  -1  10   2        1.08        5.27      0.51 o
   0  10   2       33.80       25.23      1.84 o
   1  10   2        0.28        0.28      0.32 o
   2  10   2      300.70      303.10      6.14 o
   3  10   2       70.84       67.21      1.77 o
   4  10   2       52.87       47.85      1.43 o
   5  10   2      279.84      264.38      5.60 o
   6  10   2        8.28        5.42      0.67 o
   7  10   2        0.74        0.80      0.63 o
   8  10   2        0.36       -0.44      0.93 o
   9  10   2        0.01       -0.87      1.31 o
  -7  11   2       11.70       11.81      1.75 o
  -6  11   2       13.40       14.60      0.99 o
  -5  11   2       37.75       36.45      1.34 o
  -4  11   2       60.35       56.01      2.21 o
  -3  11   2        1.86        1.62      0.60 o
  -2  11   2       19.41       18.56      0.92 o
  -1  11   2       47.39       45.04      2.63 o
   0  11   2        0.14       -0.48      0.48 o
   1  11   2       22.51       16.05      0.79 o
   2  11   2      488.18      491.26     11.90 o
   3  11   2      102.08       91.87      2.23 o
   4  11   2        0.60        0.00      0.51 o
   5  11   2        5.28        5.17      0.96 o
   6  11   2       13.68       10.74      0.87 o
   7  11   2       19.93       17.62      1.09 o
   8  11   2       13.60       21.00      1.55 o
  -7  12   2        4.92        6.78      1.53 o
  -6  12   2       10.00        7.51      0.88 o
  -5  12   2       23.17       19.24      1.14 o
  -4  12   2       20.57       18.75      1.01 o
  -3  12   2       86.94       87.45      2.19 o
  -2  12   2        0.01       -0.45      0.45 o
  -1  12   2        0.00        0.19      0.52 o
   0  12   2      115.47      112.00      2.52 o
   1  12   2        5.09        5.35      0.54 o
   2  12   2       17.15       15.33      1.20 o
   3  12   2      650.18      627.40     21.98 o
   4  12   2       13.22       10.78      0.91 o
   5  12   2       14.51       11.66      0.91 o
   6  12   2        0.26        0.35      0.58 o
   7  12   2       20.82       19.74      1.17 o
   8  12   2        8.96       11.54      2.19 o
  -6  13   2        1.93        2.19      1.31 o
  -5  13   2        1.27       -0.26      0.67 o
  -4  13   2       31.17       33.47      1.60 o
  -3  13   2        0.73        0.97      0.68 o
  -2  13   2        2.54        2.09      0.68 o
  -1  13   2        6.72        8.16      0.71 o
   0  13   2       71.91       63.71      2.15 o
   1  13   2       50.09       45.05      1.70 o
   2  13   2       17.38       13.99      1.00 o
   3  13   2        0.28        1.09      1.09 o
   4  13   2       16.35       15.69      1.15 o
   5  13   2        0.42        0.52      0.54 o
   6  13   2        4.04        3.00      1.12 o
   7  13   2       33.42       35.79      1.50 o
   8  13   2        2.03        3.72      1.31 o
  -6  14   2        0.08       -1.20      1.20 o
  -5  14   2        0.00       -0.26      0.84 o
  -4  14   2        3.79        2.95      0.93 o
  -3  14   2       76.75       78.48      2.15 o
  -2  14   2        6.75        8.34      0.79 o
  -1  14   2       56.66       54.19      2.46 o
   0  14   2        2.35        3.43      0.63 o
   1  14   2       78.16       70.80      2.39 o
   2  14   2        1.23        0.00      0.77 o
   3  14   2      237.44      227.62     12.90 o
   4  14   2        5.53        6.12      0.84 o
   5  14   2       22.37       21.71      1.37 o
   6  14   2        8.78        8.02      1.42 o
   7  14   2        3.84        3.31      1.00 o
  -5  15   2        0.57        0.03      1.00 o
  -4  15   2       37.43       39.04      1.55 o
  -3  15   2       34.83       35.52      1.43 o
  -2  15   2       41.88       34.56      1.34 o
  -1  15   2       34.26       35.87      1.39 o
   0  15   2       14.42       12.82      1.08 o
   1  15   2        1.13        0.87      0.87 o
   2  15   2        7.52        9.36      1.00 o
   3  15   2       14.87       16.77      2.08 o
   4  15   2       29.98       23.66      1.53 o
   5  15   2       12.17       15.98      1.31 o
   6  15   2        5.27        4.37      1.00 o
  -5  16   2        2.10        1.75      1.31 o
  -4  16   2       20.26       21.48      1.30 o
  -3  16   2        9.16        8.60      0.92 o
  -2  16   2        2.65        2.34      0.84 o
  -1  16   2        0.22        0.84      0.67 o
   0  16   2        5.66        4.42      0.93 o
   1  16   2       27.64       27.88      1.55 o
   2  16   2        2.98        3.99      0.93 o
   3  16   2        9.78        8.02      1.42 o
   4  16   2        1.38        1.17      1.53 o
   5  16   2        3.47        5.27      1.00 o
   6  16   2        1.50        1.53      1.31 o
  -3  17   2        0.12       -0.66      0.71 o
  -2  17   2        0.82       -0.14      0.67 o
  -1  17   2        5.48        4.37      1.31 o
   0  17   2        2.81        5.20      0.93 o
   1  17   2       41.89       48.38      2.51 o
   2  17   2        8.91       13.81      1.24 o
   3  17   2        0.75        1.64      0.93 o
   4  17   2        1.79       -0.36      0.84 o
   5  17   2        3.01        3.50      1.53 o
  -2  18   2        0.56        0.87      1.31 o
  -1  18   2        0.26        0.30      0.84 o
   0  18   2        0.03        0.98      0.93 o
   1  18   2        0.21        0.66      0.93 o
   2  18   2        4.67        4.81      1.08 o
   3  18   2       11.86       15.56      2.95 o
  -3 -17   3        9.38       12.19      2.30 o
  -2 -17   3        0.00       -0.66      1.09 o
  -1 -17   3        0.26        0.00      1.09 o
   0 -17   3       15.08       17.06      1.97 o
   1 -17   3        0.01       -0.87      1.53 o
  -4 -16   3        1.84        2.84      1.75 o
  -3 -16   3        6.43        7.20      1.31 o
  -2 -16   3        2.04        2.88      1.00 o
  -1 -16   3        0.38       -0.22      1.09 o
   0 -16   3        8.81        9.19      1.53 o
   1 -16   3        4.18        4.48      1.00 o
   2 -16   3        1.51        1.35      1.00 o
   3 -16   3        0.07        0.44      1.53 o
  -5 -15   3        5.18        7.87      1.75 o
  -4 -15   3        0.10       -0.22      0.84 o
  -3 -15   3       12.11       16.72      1.31 o
  -2 -15   3       69.14       71.08      2.55 o
  -1 -15   3       22.70       22.36      1.46 o
   0 -15   3       20.76       26.81      2.73 o
   1 -15   3        0.00       -0.73      0.73 o
   2 -15   3       12.44       10.56      1.15 o
   3 -15   3       20.95       22.36      1.55 o
   4 -15   3        5.58        8.75      1.97 o
  -6 -14   3       12.38       15.53      2.19 o
  -5 -14   3        6.30        5.47      1.53 o
  -4 -14   3        7.89        7.95      1.00 o
  -3 -14   3       16.99       17.32      2.51 o
  -2 -14   3       17.72       18.50      1.39 o
  -1 -14   3        0.03       -0.27      0.68 o
   0 -14   3        5.14        5.12      0.84 o
   1 -14   3       15.54       18.42      3.50 o
   2 -14   3        2.02        0.02      0.84 o
   3 -14   3        0.00       -0.48      0.73 o
   4 -14   3       10.55        9.25      1.15 o
   5 -14   3        5.88        7.00      1.53 o
  -7 -13   3        0.92        2.62      1.31 o
  -6 -13   3        0.17        0.58      0.84 o
  -5 -13   3        3.05        2.19      0.84 o
  -4 -13   3       14.90       14.91      2.62 o
  -3 -13   3       10.77       11.44      1.05 o
  -2 -13   3      321.77      353.41     11.81 o
  -1 -13   3       22.40       25.21      1.14 o
   0 -13   3        6.95        6.42      0.71 o
   1 -13   3       12.02       10.85      2.84 o
   2 -13   3       10.24        9.23      0.93 o
   3 -13   3        5.19        7.18      1.42 o
   4 -13   3       60.64       60.42      2.95 o
   5 -13   3        3.78        4.24      1.00 o
  -7 -12   3        1.45        2.39      1.00 o
  -6 -12   3       17.14       18.00      1.46 o
  -5 -12   3        4.23        3.89      0.84 o
  -4 -12   3        3.78        4.38      0.72 o
  -3 -12   3        0.54       -0.66      0.98 o
  -2 -12   3       16.82       17.38      1.31 o
  -1 -12   3        0.14       -0.44      0.51 o
   0 -12   3       42.55       40.10      1.34 o
   1 -12   3       17.64       20.70      1.10 o
   2 -12   3       22.89       19.69      3.50 o
   3 -12   3        0.33        0.85      0.68 o
   4 -12   3        2.70        3.92      1.00 o
   5 -12   3        0.56        0.44      0.84 o
   6 -12   3        7.72        6.74      2.08 o
  -8 -11   3        0.89       -1.09      1.09 o
  -7 -11   3        6.30        7.25      1.05 o
  -6 -11   3       18.19       21.21      1.37 o
  -5 -11   3        9.59       12.21      1.97 o
  -4 -11   3       59.64       58.54      1.68 o
  -3 -11   3        3.14        3.88      0.61 o
  -2 -11   3        4.80        6.15      0.73 o
  -1 -11   3       46.87       44.56      1.39 o
   0 -11   3        0.68        1.71      0.68 o
   1 -11   3      130.18      131.61      3.75 o
   2 -11   3       41.03       36.02      2.41 o
   3 -11   3        5.58        6.31      0.84 o
   4 -11   3      114.61      119.12      4.59 o
   5 -11   3       26.73       21.76      1.39 o
   6 -11   3       13.77       14.40      1.31 o
   7 -11   3       12.65       12.92      1.39 o
  -8 -10   3        0.96        1.70      1.00 o
  -7 -10   3       23.59       29.02      2.19 o
  -6 -10   3        0.04        0.17      0.68 o
  -5 -10   3       90.53       90.29      2.86 o
  -4 -10   3      147.65      132.38      4.26 o
  -3 -10   3       41.50       37.83      1.20 o
  -2 -10   3       16.52       16.46      0.68 o
  -1 -10   3       20.36       20.88      0.73 o
   0 -10   3        0.08        0.30      0.70 o
   1 -10   3        5.96        4.40      0.54 o
   2 -10   3        0.88        1.07      0.45 o
   3 -10   3      156.29      150.07      4.17 o
   4 -10   3      171.67      168.22      4.63 o
   5 -10   3        7.95        9.46      1.00 o
   6 -10   3       79.00       79.37      2.78 o
   7 -10   3       19.51       17.99      1.46 o
  -8  -9   3       81.05       85.63      3.01 o
  -7  -9   3        2.18        3.06      0.84 o
  -6  -9   3       22.16       20.59      1.37 o
  -5  -9   3        0.03        0.44      0.68 o
  -4  -9   3        4.21        5.24      0.54 o
  -3  -9   3       68.47       70.57      2.15 o
  -2  -9   3       67.96       70.38      1.50 o
  -1  -9   3      392.94      411.30      6.98 o
   0  -9   3       47.94       62.42      1.36 o
   1  -9   3      261.04      247.01      4.91 o
   2  -9   3       55.09       50.94      1.43 o
   3  -9   3       36.06       34.72      1.55 o
   4  -9   3       25.58       27.70      1.55 o
   5  -9   3      102.99      106.89      3.24 o
   6  -9   3       69.85       63.15      2.39 o
   7  -9   3        6.26        6.25      1.08 o
   8  -9   3       26.43       23.64      2.41 o
  -9  -8   3        6.37        8.59      1.21 o
  -8  -8   3        1.10        2.62      0.93 o
  -7  -8   3       18.59       17.96      1.31 o
  -6  -8   3       47.21       33.98      1.97 o
  -5  -8   3       23.51       26.03      1.31 o
  -4  -8   3      340.10      309.64      6.31 o
  -3  -8   3        0.30        0.00      0.38 o
  -2  -8   3       62.76       59.85      1.28 o
  -1  -8   3        2.28        3.42      0.29 o
   0  -8   3      164.62      161.83      2.87 o
   1  -8   3       13.47       10.26      0.46 o
   2  -8   3       18.29       22.17      0.87 o
   3  -8   3      126.44      132.45      2.90 o
   4  -8   3      171.48      168.07      4.54 o
   5  -8   3       21.87       21.23      1.39 o
   6  -8   3        4.40        5.47      0.93 o
   7  -8   3        0.18        1.51      0.84 o
   8  -8   3       12.61       13.78      1.39 o
  -9  -7   3       26.78       36.75      1.99 o
  -8  -7   3       27.76       28.37      1.62 o
  -7  -7   3        0.16        0.97      0.68 o
  -6  -7   3        1.22        2.31      0.87 o
  -5  -7   3        2.09        2.75      0.68 o
  -4  -7   3       85.19       87.59      2.10 o
  -3  -7   3     1175.21     1146.55     18.91 o
  -2  -7   3      285.61      273.90      4.72 o
  -1  -7   3      112.77       82.26      1.61 o
   0  -7   3       24.86       14.06      0.51 o
   1  -7   3      177.15      183.32      3.22 o
   2  -7   3       53.89       49.42      1.14 o
   3  -7   3      489.39      471.86      9.02 o
   4  -7   3      432.07      417.53     10.09 o
   5  -7   3       32.13       30.65      1.46 o
   6  -7   3        7.72        6.87      1.64 o
   7  -7   3       22.52       17.73      1.31 o
   8  -7   3       16.33       14.83      1.31 o
  -9  -6   3        0.04        0.04      0.84 o
  -8  -6   3        1.39        1.35      0.84 o
  -7  -6   3        8.96        3.81      0.84 o
  -6  -6   3      206.24      167.27      4.64 o
  -5  -6   3       30.08       26.08      1.31 o
  -4  -6   3       88.69       80.34      1.96 o
  -3  -6   3      271.85      255.34      4.39 o
  -2  -6   3        0.29        0.33      0.22 o
  -1  -6   3      216.79      184.49      3.19 o
   0  -6   3      238.68      271.91      4.61 o
   1  -6   3      320.46      352.83      5.97 o
   2  -6   3       32.32       32.79      0.94 o
   3  -6   3      713.57      702.28     12.71 o
   4  -6   3       65.26       66.76      1.46 o
   5  -6   3       24.15       27.38      1.39 o
   6  -6   3        8.48        5.72      0.93 o
   7  -6   3        1.54        2.56      0.84 o
   8  -6   3        0.09       -0.50      0.84 o
  -9  -5   3        0.46       -0.11      1.64 o
  -8  -5   3        5.24        4.37      1.31 o
  -7  -5   3        0.00        0.92      0.68 o
  -6  -5   3      273.06      279.35      7.19 o
  -5  -5   3      434.77      459.82     11.28 o
  -4  -5   3       43.69       36.81      0.92 o
  -3  -5   3       14.70        8.19      0.40 o
  -2  -5   3        2.02        0.60      0.22 o
  -1  -5   3      510.88      476.22      7.90 o
   0  -5   3       12.26        8.37      0.35 o
   1  -5   3      445.49      434.82      7.25 o
   2  -5   3      614.38      620.34     10.27 o
   3  -5   3      148.44      142.99      2.59 o
   4  -5   3      576.05      583.57     22.47 o
   5  -5   3      303.90      322.49      6.62 o
   6  -5   3       15.53       17.91      1.15 o
   7  -5   3       34.65       35.48      1.77 o
   8  -5   3       17.20       17.27      2.73 o
  -9  -4   3        2.29        2.73      0.93 o
  -8  -4   3       47.71       45.57      1.93 o
  -7  -4   3      185.41      167.42      4.71 o
  -6  -4   3       60.25       56.38      3.50 o
  -5  -4   3       14.42       15.26      1.48 o
  -4  -4   3       11.13       12.90      0.55 o
  -3  -4   3       42.08       52.19      1.06 o
  -2  -4   3      360.79      361.38      6.05 o
  -1  -4   3       47.85       41.24      1.01 o
   0  -4   3       15.40       15.18      0.54 o
   1  -4   3     3613.70     3578.73     58.28 o
   2  -4   3       37.92       33.95      1.33 o
   3  -4   3        0.00        0.95      0.29 o
   4  -4   3       10.39        9.06      0.51 o
   5  -4   3        5.48        7.88      0.51 o
   6  -4   3       17.42       15.28      0.88 o
   7  -4   3      140.89      141.75      4.05 o
   8  -4   3        4.14        3.77      1.00 o
 -10  -3   3       21.51       25.92      2.30 o
  -9  -3   3        0.18        0.11      0.77 o
  -8  -3   3       79.04       83.70      2.86 o
  -7  -3   3        3.93        1.77      0.68 o
  -6  -3   3      107.47      100.85      3.09 o
  -5  -3   3       46.92       39.94      1.22 o
  -4  -3   3      718.52      717.76     11.88 o
  -3  -3   3      179.76      187.67      3.25 o
  -2  -3   3      118.37       94.50      1.69 o
  -1  -3   3       83.34       67.37      1.23 o
   0  -3   3     1076.84      966.45     15.83 o
   1  -3   3     1132.27     1210.83     19.83 o
   2  -3   3        2.56        1.06      0.30 o
   3  -3   3      471.79      547.37      9.10 o
   4  -3   3       75.41       91.10      1.81 o
   5  -3   3       51.13       53.41      1.26 o
   6  -3   3       19.43       19.13      1.05 o
   7  -3   3       95.49      114.32      2.85 o
   8  -3   3       84.63       84.42      4.37 o
 -10  -2   3       30.45       34.39      1.97 o
  -9  -2   3        1.67        0.74      0.84 o
  -8  -2   3        0.42        0.98      0.77 o
  -7  -2   3      111.18      111.81      3.40 o
  -6  -2   3       13.22       11.36      0.71 o
  -5  -2   3        0.04        0.00      0.29 o
  -4  -2   3       89.28       76.49      1.50 o
  -3  -2   3      342.47      343.98      5.78 o
  -2  -2   3      290.41      291.38      4.88 o
  -1  -2   3     4194.55     4071.66     68.24 o
   0  -2   3      618.71      558.83      9.18 o
   1  -2   3      133.56      120.63      2.07 o
   2  -2   3     1280.19     1354.94     22.17 o
   3  -2   3      318.45      298.72      5.95 o
   4  -2   3        8.18        4.32      1.01 o
   5  -2   3       14.79       17.75      0.78 o
   6  -2   3        0.52       -0.25      0.40 o
   7  -2   3      118.82      128.81      3.09 o
   8  -2   3        6.55        3.77      1.00 o
 -10  -1   3        0.10        0.00      1.31 o
  -9  -1   3        0.55       -0.44      0.77 o
  -8  -1   3        7.83        6.12      0.93 o
  -7  -1   3        7.14       11.50      1.00 o
  -6  -1   3      132.91      118.93      2.69 o
  -5  -1   3       45.89       33.79      1.17 o
  -4  -1   3       88.19       87.65      1.96 o
  -3  -1   3        0.38        1.45      0.36 o
  -2  -1   3       81.32       72.16      1.55 o
  -1  -1   3      418.92      422.41      8.30 o
   0  -1   3     2287.21     2293.89     37.52 o
   1  -1   3      259.64      223.20      4.36 o
   2  -1   3      504.45      520.68      8.60 o
   3  -1   3      526.76      575.31      9.53 o
   4  -1   3      134.25      135.80      2.48 o
   5  -1   3     1080.50     1256.25     20.70 o
   6  -1   3        8.06        7.25      0.59 o
   7  -1   3      141.63      143.83      3.39 o
   8  -1   3       99.75      100.75      3.40 o
   9  -1   3        5.11        8.53      1.75 o
 -10   0   3        1.59        1.75      0.93 o
  -9   0   3       18.84       20.72      1.46 o
  -8   0   3       50.19       43.68      1.93 o
  -7   0   3       21.71       22.00      1.17 o
  -6   0   3       27.97       25.47      1.05 o
  -5   0   3        4.39        7.79      0.46 o
  -4   0   3       11.16       22.51      0.64 o
  -3   0   3     1906.63     1969.26     36.78 o
  -2   0   3     2428.23     2383.79     44.46 o
  -1   0   3      197.90      153.58      2.98 o
   0   0   3     1387.38     1173.08     19.20 o
   1   0   3        2.66        4.23      0.25 o
   2   0   3     1199.17     1186.54     19.42 o
   3   0   3      199.22      189.54      3.29 o
   4   0   3      206.85      188.66      3.31 o
   5   0   3       14.90       15.11      0.77 o
   6   0   3        6.32        5.96      0.50 o
   7   0   3      100.79      105.77      3.54 o
   8   0   3        8.56       11.87      1.24 o
   9   0   3       11.49       11.59      1.97 o
  10   0   3        3.27        1.97      1.53 o
 -10   1   3        8.42        7.00      1.75 o
  -9   1   3       18.83       12.94      1.24 o
  -8   1   3       78.74       78.75      2.63 o
  -7   1   3       30.58       25.53      1.17 o
  -6   1   3        1.11       -0.41      0.41 o
  -5   1   3      128.50      117.80      2.21 o
  -4   1   3        3.59        3.04      0.38 o
  -3   1   3     2575.91     2750.73     55.81 o
  -2   1   3        1.77        2.56      0.33 o
  -1   1   3      461.76      432.63      8.18 o
   0   1   3    11671.29    11123.52    210.65 o
   1   1   3      337.61      351.20      5.85 o
   2   1   3     1362.97     1419.90     25.76 o
   3   1   3     3807.76     4488.97     72.99 o
   4   1   3       91.56       79.20      1.59 o
   5   1   3       27.39       21.31      0.88 o
   6   1   3        2.14        1.55      0.58 o
   7   1   3       20.81       24.34      1.22 o
   8   1   3      144.29      141.96      6.97 o
   9   1   3        1.09        0.66      1.31 o
  10   1   3       11.33        9.62      1.75 o
 -10   2   3        5.69        3.50      1.53 o
  -9   2   3        3.97        2.62      1.31 o
  -8   2   3       57.34       51.96      2.08 o
  -7   2   3       40.13       30.66      1.26 o
  -6   2   3        3.18        3.54      0.51 o
  -5   2   3      663.26      680.77     11.34 o
  -4   2   3      326.65      314.82      5.32 o
  -3   2   3        0.87        0.80      0.24 o
  -2   2   3      714.59      693.79     14.11 o
  -1   2   3       40.04       39.21      0.73 o
   0   2   3      546.64      633.42     10.33 o
   1   2   3      392.68      351.26      9.23 o
   2   2   3      798.99      819.63     17.45 o
   3   2   3      265.17      250.85      5.05 o
   4   2   3       80.29      102.09      1.92 o
   5   2   3       56.94       60.09      1.31 o
   6   2   3       59.88       55.78      1.81 o
   7   2   3        8.45        4.67      0.76 o
   8   2   3        0.73       -0.18      0.67 o
   9   2   3        1.31       -0.44      1.31 o
  10   2   3        2.82        2.41      1.53 o
  -9   3   3        0.40       -0.87      1.09 o
  -8   3   3       16.28       16.79      1.24 o
  -7   3   3       17.13       18.10      1.01 o
  -6   3   3        2.19        0.46      0.45 o
  -5   3   3      373.03      439.60      7.45 o
  -4   3   3        0.71       -0.25      0.28 o
  -3   3   3     1200.08     1306.00     24.95 o
  -2   3   3     1833.20     1922.54     43.53 o
  -1   3   3      969.77      952.70     15.62 o
   0   3   3      553.41      537.71      9.22 o
   1   3   3     3686.69     3778.09    100.35 o
   2   3   3      128.89      126.67      2.74 o
   3   3   3      121.44      141.31      3.03 o
   4   3   3       43.38       45.33      1.25 o
   5   3   3       12.86        8.51      0.72 o
   6   3   3      122.35      115.83      2.77 o
   7   3   3       11.00       10.86      0.87 o
   8   3   3       12.48        9.68      0.92 o
   9   3   3        9.55       10.09      1.31 o
  10   3   3       19.15       25.15      2.62 o
 -10   4   3        0.26       -1.09      1.09 o
  -9   4   3        3.83        5.69      1.31 o
  -8   4   3       62.54       60.66      2.19 o
  -7   4   3      390.56      425.36     14.00 o
  -6   4   3        1.04        0.56      0.87 o
  -5   4   3        1.36        2.38      0.38 o
  -4   4   3       18.83       16.09      0.57 o
  -3   4   3       11.16       20.78      1.09 o
  -2   4   3      269.99      316.82      5.29 o
  -1   4   3      831.58      917.63     15.07 o
   0   4   3     1870.64     1789.76     34.91 o
   1   4   3      683.12      707.07     13.60 o
   2   4   3        2.03        3.63      0.32 o
   3   4   3       30.22       25.90      0.87 o
   4   4   3       53.60       62.60      1.63 o
   5   4   3        0.40       -0.41      0.41 o
   6   4   3       44.02       33.42      1.30 o
   7   4   3       83.12       77.61      2.22 o
   8   4   3       13.83       15.64      1.05 o
   9   4   3        0.05        0.69      1.00 o
  10   4   3        1.14        1.97      1.53 o
  -9   5   3        2.95        1.97      1.09 o
  -8   5   3       10.04        8.87      1.42 o
  -7   5   3       30.52       23.34      1.31 o
  -6   5   3        4.00        5.84      0.87 o
  -5   5   3      128.53      143.43      2.68 o
  -4   5   3      130.34      156.44      2.81 o
  -3   5   3      385.59      421.65      7.07 o
  -2   5   3        0.08        0.22      0.19 o
  -1   5   3       30.13       25.02      1.19 o
   0   5   3      254.06      218.24      3.68 o
   1   5   3       69.39       58.07      1.11 o
   2   5   3       25.96       18.63      0.73 o
   3   5   3      303.58      336.34      6.76 o
   4   5   3      760.05      787.95     15.54 o
   5   5   3       90.97       94.80      2.30 o
   6   5   3       62.25       68.92      1.97 o
   7   5   3      137.86      139.75      3.31 o
   8   5   3      102.24      111.34      2.85 o
   9   5   3        0.06        0.22      1.31 o
  -9   6   3        0.67       -0.14      0.84 o
  -8   6   3        8.85        7.29      1.00 o
  -7   6   3       44.01       43.67      1.77 o
  -6   6   3       59.81       56.66      2.30 o
  -5   6   3      122.45      125.45      2.77 o
  -4   6   3      373.70      398.34     10.13 o
  -3   6   3       47.96       42.52      0.98 o
  -2   6   3      252.71      246.67      4.83 o
  -1   6   3     4188.65     4516.72     83.51 o
   0   6   3      142.30      119.49      2.11 o
   1   6   3        4.51        3.86      1.11 o
   2   6   3      413.48      396.43      7.86 o
   3   6   3       13.40        7.72      0.68 o
   4   6   3       32.37       23.54      1.31 o
   5   6   3      364.30      371.86     12.04 o
   6   6   3      216.86      228.28      4.96 o
   7   6   3       34.60       23.91      1.20 o
   8   6   3        1.61        0.90      0.67 o
   9   6   3        0.03       -0.33      0.93 o
  10   6   3        1.03        1.31      1.53 o
  -9   7   3        1.30        0.98      1.42 o
  -8   7   3        1.63       -0.78      0.84 o
  -7   7   3       35.61       38.32      1.68 o
  -6   7   3        6.50       11.00      0.93 o
  -5   7   3       67.70       67.57      2.89 o
  -4   7   3      245.63      248.15     10.79 o
  -3   7   3      185.46      161.88      3.32 o
  -2   7   3      474.84      501.95      9.54 o
  -1   7   3      140.40      169.43      3.40 o
   0   7   3       16.14       19.84      1.06 o
   1   7   3     1014.90      958.03     15.72 o
   2   7   3       85.76       87.74      2.01 o
   3   7   3        8.22        5.57      0.51 o
   4   7   3        0.01        0.85      0.51 o
   5   7   3      277.11      281.01      5.92 o
   6   7   3      360.92      338.28      7.06 o
   7   7   3       32.11       21.47      1.17 o
   8   7   3        0.50       -0.22      0.77 o
   9   7   3        3.55        2.81      1.00 o
  -9   8   3        1.43        1.13      1.00 o
  -8   8   3        5.68        6.16      1.00 o
  -7   8   3       12.47       13.54      1.15 o
  -6   8   3       36.47       34.46      1.97 o
  -5   8   3       55.82       61.10      1.68 o
  -4   8   3      360.33      365.14      9.35 o
  -3   8   3     1053.80     1063.19     24.86 o
  -2   8   3       43.14       41.11      1.14 o
  -1   8   3       10.06       11.86      2.18 o
   0   8   3      426.69      436.27      7.31 o
   1   8   3       17.78       11.90      0.51 o
   2   8   3      305.51      299.33      5.09 o
   3   8   3      803.76      794.33     15.62 o
   4   8   3       59.51       58.96      1.63 o
   5   8   3        0.14       -0.45      0.45 o
   6   8   3       49.85       34.88      1.38 o
   7   8   3       12.38       11.72      0.93 o
   8   8   3        2.11        2.41      0.71 o
   9   8   3        0.15        0.22      0.93 o
  -8   9   3       16.52       13.12      1.24 o
  -7   9   3        1.28       -0.22      0.98 o
  -6   9   3       11.30        9.90      1.00 o
  -5   9   3        0.17        0.15      0.51 o
  -4   9   3      209.89      205.39      4.25 o
  -3   9   3       70.62       59.34      1.52 o
  -2   9   3        0.28       -0.29      0.38 o
  -1   9   3      118.53      115.80      2.48 o
   0   9   3       48.01       68.41      1.60 o
   1   9   3        4.53        1.21      0.29 o
   2   9   3       21.84       18.68      0.76 o
   3   9   3      537.71      506.43     13.90 o
   4   9   3      183.86      168.75      6.98 o
   5   9   3        7.69        6.82      0.71 o
   6   9   3        5.58        0.65      0.61 o
   7   9   3        2.37        1.45      0.61 o
   8   9   3       34.79       36.32      1.47 o
   9   9   3       41.32       63.25      2.63 o
  -8  10   3        1.08       -0.24      0.84 o
  -7  10   3        3.78        3.39      0.93 o
  -6  10   3        0.04        0.68      0.77 o
  -5  10   3       71.76       75.74      2.02 o
  -4  10   3      122.76      113.86      2.60 o
  -3  10   3      283.58      285.21      5.72 o
  -2  10   3       41.72       45.76      2.41 o
  -1  10   3       88.36       69.72      1.68 o
   0  10   3       31.02       18.26      0.76 o
   1  10   3       57.60       55.96      1.41 o
   2  10   3       37.25       29.42      1.24 o
   3  10   3      156.15      142.10      3.87 o
   4  10   3      200.91      181.52      4.79 o
   5  10   3      117.64      110.51      5.69 o
   6  10   3       55.58       53.91      1.68 o
   7  10   3       19.47       17.99      1.09 o
   8  10   3       50.78       58.55      2.47 o
   9  10   3        0.90        1.97      1.53 o
  -7  11   3        2.32        4.63      1.09 o
  -6  11   3      127.07      130.62      5.12 o
  -5  11   3       69.09       69.13      1.93 o
  -4  11   3      140.40      138.83      3.98 o
  -3  11   3       42.15       38.11      1.26 o
  -2  11   3       33.32       27.84      3.03 o
  -1  11   3      164.67      164.49      3.44 o
   0  11   3       69.35       69.80      1.72 o
   1  11   3      308.09      296.14      5.84 o
   2  11   3       22.53       20.31      1.15 o
   3  11   3        0.20       -0.52      0.52 o
   4  11   3       40.79       32.34      1.17 o
   5  11   3       73.03       70.72      1.98 o
   6  11   3        7.26        5.75      0.74 o
   7  11   3       19.85       24.75      1.26 o
   8  11   3       41.07       40.93      2.08 o
  -7  12   3       30.71       32.84      3.94 o
  -6  12   3       39.41       43.52      1.65 o
  -5  12   3       18.16       19.45      1.09 o
  -4  12   3       25.78       21.08      1.46 o
  -3  12   3      111.41      100.95      2.65 o
  -2  12   3        8.52        6.53      0.67 o
  -1  12   3      155.27      158.32      3.40 o
   0  12   3       29.55       31.78      1.53 o
   1  12   3       23.59       18.31      1.08 o
   2  12   3       57.42       53.51      3.06 o
   3  12   3        0.41        0.55      0.98 o
   4  12   3      107.49       85.08      2.23 o
   5  12   3       29.49       23.11      1.17 o
   6  12   3        9.45       10.06      0.84 o
   7  12   3        1.31        0.10      0.67 o
   8  12   3        5.57        3.17      1.08 o
  -6  13   3       25.87       28.18      1.77 o
  -5  13   3       17.68       16.96      1.05 o
  -4  13   3      110.10      116.64      2.82 o
  -3  13   3        0.04       -0.51      0.51 o
  -2  13   3       12.56       13.22      0.85 o
  -1  13   3       26.45       21.84      1.04 o
   0  13   3       25.03       20.76      1.49 o
   1  13   3       14.55       11.61      1.20 o
   2  13   3       29.70       27.56      1.39 o
   3  13   3        9.55       11.09      1.00 o
   4  13   3       36.19       33.31      1.62 o
   5  13   3       13.74       14.78      0.92 o
   6  13   3       14.26       15.52      0.99 o
   7  13   3        0.10       -0.39      0.67 o
   8  13   3        0.06       -0.22      1.31 o
  -6  14   3        5.98        5.03      1.24 o
  -5  14   3        1.88        1.17      0.74 o
  -4  14   3       38.59       35.43      1.47 o
  -3  14   3        5.39        6.12      0.79 o
  -2  14   3       44.18       32.94      1.55 o
  -1  14   3       39.05       37.13      1.30 o
   0  14   3       42.55       41.46      1.39 o
   1  14   3        1.55        0.98      0.62 o
   2  14   3       54.47       53.15      2.01 o
   3  14   3       22.55       22.15      1.31 o
   4  14   3        0.00       -0.66      0.66 o
   5  14   3       19.46       16.64      1.31 o
   6  14   3       14.60       19.43      1.46 o
   7  14   3        3.81        5.14      0.84 o
  -5  15   3        4.49        4.13      1.00 o
  -4  15   3        1.22        2.01      0.84 o
  -3  15   3        6.39        6.76      0.93 o
  -2  15   3        1.84        0.92      0.66 o
  -1  15   3       10.92       10.69      1.85 o
   0  15   3        3.23        1.97      0.77 o
   1  15   3       16.77       17.40      1.24 o
   2  15   3      274.85      272.55     16.40 o
   3  15   3        4.23        4.37      1.31 o
   4  15   3       21.27       18.62      1.31 o
   5  15   3        2.91        3.59      1.64 o
   6  15   3        3.49        1.82      1.00 o
   7  15   3       10.64       15.31      1.97 o
  -5  16   3        1.90        2.62      1.31 o
  -4  16   3        9.22        7.95      0.96 o
  -3  16   3       11.20       13.03      1.05 o
  -2  16   3        1.55        1.52      0.71 o
  -1  16   3        6.93        9.50      0.88 o
   0  16   3       18.08       19.70      1.39 o
   1  16   3        8.29        8.38      1.00 o
   2  16   3       17.59       19.17      1.39 o
   3  16   3       20.27       20.04      1.39 o
   4  16   3        1.11        0.70      0.84 o
   5  16   3        0.87       -0.77      0.77 o
   6  16   3        3.67        2.41      1.31 o
  -4  17   3        0.10        1.53      1.53 o
  -3  17   3        6.48        7.25      0.96 o
  -2  17   3       17.00       15.37      1.82 o
  -1  17   3        2.11        2.92      1.53 o
   0  17   3       16.19       18.05      1.39 o
   1  17   3       19.26       18.93      1.39 o
   2  17   3       36.58       32.83      2.08 o
   3  17   3        2.65        2.84      0.93 o
   4  17   3        0.52       -0.66      1.20 o
   5  17   3        0.73       -0.44      1.31 o
  -2  18   3        0.14       -0.44      1.31 o
  -1  18   3        1.51        1.42      0.93 o
   0  18   3        0.01        1.15      0.84 o
   1  18   3        1.78        1.97      1.42 o
   2  18   3        0.04       -0.33      0.93 o
   3  18   3       19.66       21.44      2.19 o
  -2 -17   4       14.11       23.62      2.41 o
  -1 -17   4        2.50        3.94      1.53 o
  -4 -16   4        0.05       -1.31      1.31 o
  -3 -16   4        0.01        0.51      0.89 o
  -2 -16   4       13.77       17.06      1.97 o
  -1 -16   4       15.38       19.68      1.97 o
   0 -16   4        0.01       -0.44      1.09 o
   1 -16   4        0.91       -0.40      0.84 o
   2 -16   4        8.23       10.50      1.97 o
  -5 -15   4        0.93       -0.22      1.53 o
  -4 -15   4        2.12        1.97      1.53 o
  -3 -15   4        3.22        5.22      1.00 o
  -2 -15   4        0.04        0.87      1.09 o
  -1 -15   4       10.54       10.28      1.53 o
   0 -15   4        0.01       -0.48      0.77 o
   1 -15   4       20.41       23.49      2.30 o
   2 -15   4        3.93        7.40      1.15 o
   3 -15   4        6.40        6.43      1.15 o
  -6 -14   4        5.67        8.97      1.97 o
  -5 -14   4        1.96        2.19      1.31 o
  -4 -14   4        0.28       -0.44      1.31 o
  -3 -14   4        1.32        0.74      0.87 o
  -2 -14   4       23.61       29.47      1.62 o
  -1 -14   4       22.27       22.53      1.97 o
   0 -14   4        7.47        7.39      1.00 o
   1 -14   4        1.45        0.68      0.84 o
   2 -14   4       19.99       21.23      1.39 o
   3 -14   4        0.58        0.52      0.84 o
   4 -14   4       15.91       19.55      1.86 o
  -7 -13   4        8.31       10.50      1.75 o
  -6 -13   4        0.69       -0.05      0.89 o
  -5 -13   4        0.72        0.35      0.73 o
  -4 -13   4        0.02       -0.87      1.09 o
  -3 -13   4       68.68       77.54      4.26 o
  -2 -13   4       33.01       38.75      1.77 o
  -1 -13   4        7.65        8.89      0.91 o
   0 -13   4        6.50        7.56      0.93 o
   1 -13   4       14.34       14.73      1.15 o
   2 -13   4        1.72        1.03      0.84 o
   3 -13   4        0.49        0.09      0.73 o
   4 -13   4        0.13       -0.73      0.73 o
   5 -13   4        8.93        9.48      1.53 o
  -7 -12   4        3.27        2.78      1.00 o
  -6 -12   4        5.77        5.04      1.53 o
  -5 -12   4        0.86        1.99      0.84 o
  -4 -12   4        5.77        7.76      0.89 o
  -3 -12   4      156.45      157.60      4.41 o
  -2 -12   4        0.88        0.90      0.77 o
  -1 -12   4        8.46        7.16      0.71 o
   0 -12   4        0.01        0.56      0.54 o
   1 -12   4       13.47       14.68      1.08 o
   2 -12   4        0.16        0.39      0.68 o
   3 -12   4       20.35       20.02      1.39 o
   4 -12   4       16.50       12.50      1.24 o
   5 -12   4       11.79        9.61      1.24 o
   6 -12   4       16.73       17.88      1.46 o
  -7 -11   4        6.69        7.11      1.53 o
  -6 -11   4        3.35        4.24      1.00 o
  -5 -11   4       17.00       16.23      1.24 o
  -4 -11   4        4.19        4.05      1.42 o
  -3 -11   4       72.32       74.00      3.28 o
  -2 -11   4       96.97      101.02      2.07 o
  -1 -11   4       21.27       19.51      0.96 o
   0 -11   4       47.63       45.50      1.60 o
   1 -11   4       95.57       93.63      5.80 o
   2 -11   4       12.44       10.69      1.00 o
   3 -11   4       16.44       15.36      1.42 o
   4 -11   4       29.33       26.75      2.08 o
   5 -11   4        0.79        2.22      1.09 o
   6 -11   4       33.92       34.46      4.48 o
  -8 -10   4        0.07        0.54      1.00 o
  -7 -10   4        1.07        0.84      0.84 o
  -6 -10   4       26.22       29.54      1.62 o
  -5 -10   4      117.03      122.07      5.47 o
  -4 -10   4      119.21      124.18      2.95 o
  -3 -10   4      480.11      488.14      9.80 o
  -2 -10   4       11.83       14.53      0.68 o
  -1 -10   4       79.72       77.95      3.74 o
   0 -10   4      126.59      112.57      2.57 o
   1 -10   4        1.99        3.61      0.59 o
   2 -10   4       41.15       40.85      1.70 o
   3 -10   4        1.05        0.56      0.68 o
   4 -10   4      148.93      151.60      4.32 o
   5 -10   4      170.81      159.71      9.19 o
   6 -10   4       36.22       39.73      2.41 o
   7 -10   4        2.46        1.58      1.00 o
  -8  -9   4        1.86        0.66      0.93 o
  -7  -9   4        6.03        6.12      1.00 o
  -6  -9   4       32.82       35.78      1.68 o
  -5  -9   4       52.26       51.19      1.99 o
  -4  -9   4       26.35       28.01      1.12 o
  -3  -9   4       26.00       28.05      0.90 o
  -2  -9   4      577.31      595.68     11.58 o
  -1  -9   4       93.79       81.56      2.40 o
   0  -9   4      106.32      101.00      2.37 o
   1  -9   4       17.03       14.11      0.76 o
   2  -9   4      171.82      150.73      4.59 o
   3  -9   4       11.55       14.76      1.08 o
   4  -9   4      479.75      489.41     11.79 o
   5  -9   4       10.87       10.90      1.86 o
   6  -9   4        3.29        4.67      1.00 o
   7  -9   4        0.63        0.66      0.93 o
   8  -9   4        0.03       -0.57      1.00 o
  -8  -8   4        1.10        1.31      0.93 o
  -7  -8   4       31.57       36.54      2.30 o
  -6  -8   4       19.33       16.55      1.31 o
  -5  -8   4      357.28      357.39      9.04 o
  -4  -8   4      430.71      450.14      9.08 o
  -3  -8   4      275.61      279.85      5.77 o
  -2  -8   4       33.98       28.96      0.85 o
  -1  -8   4       51.99       50.42      1.12 o
   0  -8   4       94.94      104.00      1.99 o
   1  -8   4      102.77      109.60      2.94 o
   2  -8   4        3.97        4.16      0.51 o
   3  -8   4        3.10        7.69      3.17 o
   4  -8   4       35.30       32.95      2.19 o
   5  -8   4       74.66       78.61      2.55 o
   6  -8   4        3.55        2.21      0.84 o
   7  -8   4       10.28       10.39      1.24 o
   8  -8   4       10.69       13.14      1.39 o
  -9  -7   4        0.02        0.55      0.93 o
  -8  -7   4       14.39       14.85      1.31 o
  -7  -7   4       11.57       13.12      1.15 o
  -6  -7   4       27.68       28.07      1.75 o
  -5  -7   4       14.28       11.80      1.53 o
  -4  -7   4       22.40       19.68      0.75 o
  -3  -7   4       55.75       49.82      1.14 o
  -2  -7   4       30.43       29.36      0.81 o
  -1  -7   4      130.26      127.38      2.46 o
   0  -7   4      211.90      210.31      3.68 o
   1  -7   4       78.70       68.34      1.63 o
   2  -7   4      116.49      132.73      2.88 o
   3  -7   4        0.21        0.00      0.52 o
   4  -7   4       98.62      102.86      3.01 o
   5  -7   4        7.72        7.03      0.98 o
   6  -7   4        1.20        1.09      1.31 o
   7  -7   4        0.04       -0.66      0.77 o
   8  -7   4        2.35        2.41      1.08 o
  -9  -6   4       32.92       30.62      1.84 o
  -8  -6   4        1.58        0.77      1.20 o
  -7  -6   4       54.94       58.74      2.24 o
  -6  -6   4      194.95      179.36      4.95 o
  -5  -6   4       42.91       44.51      3.17 o
  -4  -6   4       17.51       20.76      0.78 o
  -3  -6   4       77.63       83.60      1.66 o
  -2  -6   4       54.52       62.18      1.28 o
  -1  -6   4      108.87       88.90      1.72 o
   0  -6   4       37.30       40.59      0.92 o
   1  -6   4      349.46      374.17      6.30 o
   2  -6   4      100.31       81.67      1.63 o
   3  -6   4       33.69       30.50      0.89 o
   4  -6   4       73.61       76.55      1.98 o
   5  -6   4      115.25      114.94      3.30 o
   6  -6   4       14.87       15.46      1.15 o
   7  -6   4       35.11       30.67      1.68 o
   8  -6   4        9.80       13.51      1.31 o
   9  -6   4        0.66       -0.22      1.53 o
  -9  -5   4        1.47       -0.34      0.84 o
  -8  -5   4        9.05       10.93      1.15 o
  -7  -5   4       74.19       64.97      2.39 o
  -6  -5   4       80.39       72.48      2.62 o
  -5  -5   4      569.97      544.72     10.57 o
  -4  -5   4       36.57       37.47      0.94 o
  -3  -5   4       11.51        7.79      0.44 o
  -2  -5   4       32.40       23.82      0.68 o
  -1  -5   4       34.84       23.85      0.73 o
   0  -5   4      479.19      480.13      7.98 o
   1  -5   4      117.74      123.54      2.21 o
   2  -5   4      101.42       91.24      1.77 o
   3  -5   4      513.68      524.53      8.77 o
   4  -5   4       75.11       74.20      1.89 o
   5  -5   4        9.59        9.26      0.71 o
   6  -5   4        0.00        0.00      0.87 o
   7  -5   4        8.38       10.14      1.15 o
   8  -5   4       63.44       65.99      2.52 o
   9  -5   4       12.57       10.93      1.97 o
  -9  -4   4       21.29       23.55      1.62 o
  -8  -4   4        7.24       10.35      1.15 o
  -7  -4   4        1.13        0.66      0.68 o
  -6  -4   4       52.46       48.91      2.62 o
  -5  -4   4        0.00       -0.15      0.38 o
  -4  -4   4      662.49      643.07     10.68 o
  -3  -4   4      454.73      471.03      7.88 o
  -2  -4   4      337.10      339.14      5.67 o
  -1  -4   4      131.43      123.39      2.18 o
   0  -4   4      569.53      574.92      9.51 o
   1  -4   4       12.85        9.67      0.85 o
   2  -4   4      392.14      373.18      6.26 o
   3  -4   4      835.43      897.35     14.84 o
   4  -4   4       82.21       76.21      2.56 o
   5  -4   4        3.22        4.36      0.62 o
   6  -4   4       32.76       32.19      1.33 o
   7  -4   4       24.92       23.73      1.52 o
   8  -4   4        1.71       -0.66      1.31 o
 -10  -3   4        2.51        1.97      1.53 o
  -9  -3   4       11.37       11.32      1.15 o
  -8  -3   4        2.87        1.86      0.77 o
  -7  -3   4      283.07      258.05      7.76 o
  -6  -3   4       70.53       73.14      5.58 o
  -5  -3   4      157.93      163.48      4.33 o
  -4  -3   4      127.41      112.06      2.37 o
  -3  -3   4      858.26      869.29     14.34 o
  -2  -3   4       68.11       77.70      1.47 o
  -1  -3   4     1028.32      968.72     15.91 o
   0  -3   4     1833.46     1735.42     28.37 o
   1  -3   4       10.01        3.31      0.26 o
   2  -3   4      279.82      280.50      4.92 o
   3  -3   4       22.93       26.32      0.70 o
   4  -3   4        6.55        4.02      0.33 o
   5  -3   4      137.57      156.68      3.63 o
   6  -3   4       50.68       50.22      1.54 o
   7  -3   4        0.31        0.82      0.99 o
   8  -3   4       22.52       20.34      2.19 o
   9  -3   4        0.49        0.66      1.53 o
 -10  -2   4        0.54        1.53      1.31 o
  -9  -2   4        0.03       -0.11      0.77 o
  -8  -2   4        6.35        3.96      0.93 o
  -7  -2   4      190.46      173.35      5.03 o
  -6  -2   4      953.97      968.63     18.37 o
  -5  -2   4      222.20      207.32      4.69 o
  -4  -2   4       12.91       16.09      0.96 o
  -3  -2   4      147.80      162.54      2.84 o
  -2  -2   4      995.12     1020.11     16.73 o
  -1  -2   4       24.29       19.26      0.57 o
   0  -2   4     8114.75     8259.96    134.56 o
   1  -2   4     5363.28     5434.66    103.28 o
   2  -2   4       85.14       91.55      1.70 o
   3  -2   4        3.39        7.44      0.60 o
   4  -2   4       90.90      106.89      2.04 o
   5  -2   4       12.73       12.22      0.55 o
   6  -2   4      108.81      107.49      2.63 o
   7  -2   4       83.16       81.16      2.25 o
   8  -2   4        1.66        1.86      1.20 o
   9  -2   4        4.48        4.37      1.75 o
 -10  -1   4        0.51        3.28      1.08 o
  -9  -1   4       12.36       12.15      1.15 o
  -8  -1   4       33.04       27.80      1.55 o
  -7  -1   4        0.16        0.87      1.31 o
  -6  -1   4       62.44       59.15      1.63 o
  -5  -1   4       49.06       47.41      2.46 o
  -4  -1   4       19.81       23.44      2.48 o
  -3  -1   4      208.28      212.40      4.24 o
  -2  -1   4        0.34        2.15      0.25 o
  -1  -1   4       43.55       44.40      1.01 o
   0  -1   4     4001.80     4131.44     72.70 o
   1  -1   4        4.25        4.94      1.11 o
   2  -1   4      678.99      698.90     13.45 o
   3  -1   4      236.06      250.88      4.33 o
   4  -1   4      234.45      296.26      5.12 o
   5  -1   4      233.77      233.92      5.56 o
   6  -1   4       25.68       22.54      0.92 o
   7  -1   4       21.38       24.56      1.55 o
   8  -1   4       17.16       18.71      1.46 o
   9  -1   4        3.76        2.41      1.08 o
 -10   0   4        0.14       -0.87      0.93 o
  -9   0   4       85.67       79.50      2.78 o
  -8   0   4       38.35       46.97      2.84 o
  -7   0   4      248.15      246.24     11.29 o
  -6   0   4       35.69       35.56      1.26 o
  -5   0   4      474.17      476.45     16.62 o
  -4   0   4     1292.57     1448.59     27.14 o
  -3   0   4      186.67      168.27      3.40 o
  -2   0   4     1233.25     1232.09     23.03 o
  -1   0   4        2.56        2.95      0.32 o
   0   0   4     2128.74     2029.95     33.10 o
   1   0   4      804.16      837.65     16.01 o
   2   0   4      409.41      389.14      7.59 o
   3   0   4     1456.02     1685.59     32.86 o
   4   0   4       97.62      125.50      2.33 o
   5   0   4       44.05       45.06      1.39 o
   6   0   4      214.10      246.97      4.40 o
   7   0   4      414.99      459.86     11.98 o
   8   0   4        1.70        1.97      1.09 o
   9   0   4       42.20       45.33      2.24 o
  10   0   4        0.01       -0.66      1.53 o
 -10   1   4        6.09        2.84      1.53 o
  -9   1   4        4.26        6.51      1.00 o
  -8   1   4       32.13       30.19      1.55 o
  -7   1   4       14.56       13.18      1.25 o
  -6   1   4       49.78       48.23      1.43 o
  -5   1   4        0.18        0.07      0.38 o
  -4   1   4       42.90       32.50      2.08 o
  -3   1   4       26.15       38.72      1.01 o
  -2   1   4      695.91      669.75     12.67 o
  -1   1   4     3414.05     3415.03     75.06 o
   0   1   4     2343.81     2561.21     41.87 o
   1   1   4     3459.87     3494.38     56.92 o
   2   1   4      600.51      601.14     10.37 o
   3   1   4       12.54       28.47      0.96 o
   4   1   4       99.69       95.18      1.81 o
   5   1   4        4.08        5.76      0.43 o
   6   1   4       35.33       34.67      1.29 o
   7   1   4       30.60       31.00      3.21 o
   8   1   4       15.87       16.20      1.42 o
   9   1   4        0.37       -0.77      0.93 o
  10   1   4        3.95        2.84      1.75 o
 -10   2   4        1.38       -0.22      1.31 o
  -9   2   4       51.79       55.33      3.28 o
  -8   2   4        0.77        1.31      0.67 o
  -7   2   4      435.91      449.13      8.86 o
  -6   2   4      249.51      261.22      5.29 o
  -5   2   4       44.23       41.41      1.17 o
  -4   2   4      160.06      185.52      3.28 o
  -3   2   4     1522.00     1614.94     30.20 o
  -2   2   4      399.05      382.96      7.26 o
  -1   2   4      466.53      515.67      8.51 o
   0   2   4     1587.77     1510.33     24.69 o
   1   2   4        0.02        0.87      0.44 o
   2   2   4     1734.26     1813.89     41.04 o
   3   2   4       97.91       97.02      2.49 o
   4   2   4     1406.45     1726.52     35.94 o
   5   2   4      464.63      505.80      9.15 o
   6   2   4        6.99        7.84      0.71 o
   7   2   4      193.73      208.17      7.93 o
   8   2   4       52.99       60.99      2.47 o
   9   2   4       70.72       75.09      2.93 o
  10   2   4        0.24       -1.31      1.53 o
  -9   3   4        1.62        0.22      1.31 o
  -8   3   4       22.79       26.25      1.55 o
  -7   3   4       25.30       27.07      2.36 o
  -6   3   4       22.17       14.98      0.80 o
  -5   3   4      421.01      420.26      8.15 o
  -4   3   4      248.48      290.25      4.94 o
  -3   3   4      353.78      377.96      7.34 o
  -2   3   4      540.57      567.54     10.74 o
  -1   3   4       69.62       71.90      1.31 o
   0   3   4     2346.45     2552.82     58.21 o
   1   3   4       14.33       16.09      0.48 o
   2   3   4        0.71        3.37      0.34 o
   3   3   4      246.06      271.05      5.30 o
   4   3   4       22.36       22.10      0.98 o
   5   3   4       43.39       48.14      2.12 o
   6   3   4      244.31      266.88      5.71 o
   7   3   4       11.79       11.66      0.92 o
   8   3   4       44.86       41.89      1.68 o
   9   3   4        9.72       10.43      2.30 o
  10   3   4        0.82        0.44      1.53 o
  -9   4   4        3.66        5.25      1.31 o
  -8   4   4        1.40        0.32      0.68 o
  -7   4   4       20.59       22.74      2.19 o
  -6   4   4      107.19      115.68      3.39 o
  -5   4   4       11.46        8.78      0.54 o
  -4   4   4       45.83       54.66      1.45 o
  -3   4   4        0.00        3.51      0.88 o
  -2   4   4       56.01       65.90      1.76 o
  -1   4   4     5187.56     5624.36     91.70 o
   0   4   4    10415.61    11384.58    217.66 o
   1   4   4        0.18       -0.17      0.17 o
   2   4   4      918.15     1006.56     25.16 o
   3   4   4      234.90      283.37      5.71 o
   4   4   4       23.55       26.22      1.50 o
   5   4   4      286.43      284.17      5.92 o
   6   4   4      977.37     1062.51     20.92 o
   7   4   4      157.67      163.24      3.82 o
   8   4   4       15.80       15.15      1.05 o
   9   4   4        0.08        1.31      1.53 o
  -9   5   4        0.07       -0.77      0.77 o
  -8   5   4       52.09       43.34      1.93 o
  -7   5   4        5.03        6.92      0.98 o
  -6   5   4       47.15       42.55      2.19 o
  -5   5   4       83.14       91.72      1.86 o
  -4   5   4       34.77       33.52      0.84 o
  -3   5   4       14.11       15.83      0.88 o
  -2   5   4      145.93      149.94      2.60 o
  -1   5   4        2.98        6.76      0.33 o
   0   5   4     1604.36     1607.88     26.26 o
   1   5   4     1236.03     1223.43     20.05 o
   2   5   4       71.46       82.25      3.19 o
   3   5   4      994.56     1097.67     21.38 o
   4   5   4      344.07      341.47      6.93 o
   5   5   4       56.09       65.40      1.76 o
   6   5   4        0.75       -0.03      0.99 o
   7   5   4      261.26      258.96      5.67 o
   8   5   4       26.32       22.05      1.64 o
   9   5   4       12.96       12.90      1.97 o
  -9   6   4        0.03       -0.84      0.84 o
  -8   6   4        0.08       -0.68      0.68 o
  -7   6   4        5.61        5.70      0.98 o
  -6   6   4       46.73       45.52      1.77 o
  -5   6   4       18.48       17.77      0.87 o
  -4   6   4       93.55       91.54      1.80 o
  -3   6   4      525.54      558.11      9.30 o
  -2   6   4      404.96      396.75      6.63 o
  -1   6   4        5.44        4.34      0.26 o
   0   6   4      342.22      360.76      6.02 o
   1   6   4      118.23      124.76      2.23 o
   2   6   4      382.35      421.93      8.36 o
   3   6   4      491.85      548.81     10.84 o
   4   6   4      701.90      713.13     14.03 o
   5   6   4       46.38       40.24      1.96 o
   6   6   4      206.15      197.83      4.40 o
   7   6   4        3.27        2.35      0.84 o
   8   6   4       17.33       21.57      1.17 o
   9   6   4       16.37       21.15      1.97 o
  -9   7   4       19.25       19.04      1.39 o
  -8   7   4      121.73      115.27      3.40 o
  -7   7   4       11.30       10.41      1.00 o
  -6   7   4        2.88        2.33      0.68 o
  -5   7   4       35.07       36.53      1.17 o
  -4   7   4        7.93        8.25      0.91 o
  -3   7   4      854.05      909.50     17.09 o
  -2   7   4       34.70       26.66      0.87 o
  -1   7   4      166.84      177.28      3.53 o
   0   7   4      677.01      707.54     11.72 o
   1   7   4       20.88       14.40      0.51 o
   2   7   4       80.79       63.58      1.55 o
   3   7   4       52.62       42.06      1.25 o
   4   7   4       18.74       21.45      0.95 o
   5   7   4      415.32      407.42      8.36 o
   6   7   4       33.16       32.27      2.40 o
   7   7   4       50.19       45.29      1.65 o
   8   7   4        6.47        7.16      0.84 o
   9   7   4        0.00        0.00      1.31 o
  -9   8   4        0.64       -0.93      0.93 o
  -8   8   4        6.84        9.79      1.64 o
  -7   8   4       45.53       38.12      1.77 o
  -6   8   4        4.48        5.22      0.84 o
  -5   8   4      135.28      146.55      3.20 o
  -4   8   4       32.41       34.01      1.14 o
  -3   8   4        9.64        9.75      1.00 o
  -2   8   4       95.52       82.46      1.89 o
  -1   8   4      383.92      420.88      8.02 o
   0   8   4       55.06       55.28      1.14 o
   1   8   4       75.34       69.71      1.39 o
   2   8   4       41.61       44.91      1.00 o
   3   8   4       99.70      109.72      2.52 o
   4   8   4       21.64       23.77      1.05 o
   5   8   4      113.69      113.37      2.77 o
   6   8   4      251.61      241.13      5.29 o
   7   8   4       25.12       31.79      1.38 o
   8   8   4       12.31       12.45      1.05 o
   9   8   4       15.44       15.02      1.86 o
  -8   9   4        9.07        7.90      1.08 o
  -7   9   4        0.39        0.22      0.77 o
  -6   9   4        1.15        1.00      0.87 o
  -5   9   4       21.86       19.25      0.98 o
  -4   9   4      119.85      119.83      3.77 o
  -3   9   4        1.15        0.16      0.43 o
  -2   9   4       87.73      111.42      2.91 o
  -1   9   4       46.23       37.94      1.09 o
   0   9   4      268.24      264.55      5.89 o
   1   9   4      188.89      189.06      3.30 o
   2   9   4       14.89       15.04      0.79 o
   3   9   4      174.21      163.65      3.78 o
   4   9   4        8.61        6.78      0.93 o
   5   9   4        5.25        0.56      0.75 o
   6   9   4       19.39       20.35      1.15 o
   7   9   4       24.39       26.20      1.25 o
   8   9   4        4.55        6.45      1.08 o
   9   9   4        8.18        9.48      1.31 o
  -8  10   4        7.25        9.04      1.15 o
  -7  10   4       16.93       15.00      1.24 o
  -6  10   4        2.62        3.12      0.84 o
  -5  10   4       65.64       71.31      1.93 o
  -4  10   4        2.31        1.53      0.54 o
  -3  10   4        7.07        8.65      0.71 o
  -2  10   4       16.93       14.27      0.99 o
  -1  10   4       85.89       82.15      2.71 o
   0  10   4       65.92       71.15      1.82 o
   1  10   4       45.57       41.71      1.02 o
   2  10   4       54.79       42.36      1.26 o
   3  10   4      452.68      463.69     10.71 o
   4  10   4      535.17      520.72     10.51 o
   5  10   4      289.48      292.08      6.21 o
   6  10   4       79.56       66.65      2.01 o
   7  10   4       25.46       29.63      1.62 o
   8  10   4        9.71        8.86      1.31 o
   9  10   4       14.43       17.93      2.19 o
  -8  11   4        0.02       -0.22      1.31 o
  -7  11   4        0.06        0.76      0.84 o
  -6  11   4        5.48        5.82      0.93 o
  -5  11   4        0.01        0.93      0.84 o
  -4  11   4      554.94      569.52     11.05 o
  -3  11   4        1.78        0.00      0.52 o
  -2  11   4      176.23      157.20      3.37 o
  -1  11   4        4.87        4.52      0.65 o
   0  11   4      137.23      136.93      3.14 o
   1  11   4       86.31       77.07      1.85 o
   2  11   4      528.59      498.87     16.73 o
   3  11   4       26.17       25.38      1.50 o
   4  11   4       40.58       30.10      2.08 o
   5  11   4       83.56       71.91      2.06 o
   6  11   4       41.12       46.00      3.17 o
   7  11   4       11.29        8.31      0.88 o
   8  11   4        0.13       -0.44      0.71 o
  -7  12   4        5.33        4.36      1.20 o
  -6  12   4        7.93        8.46      1.08 o
  -5  12   4      213.15      204.52      4.42 o
  -4  12   4       52.83       53.74      1.68 o
  -3  12   4       15.06       12.87      1.04 o
  -2  12   4       14.72       15.66      0.84 o
  -1  12   4        5.06        0.78      1.36 o
   0  12   4      102.46       93.39      2.23 o
   1  12   4      110.89      109.98      5.80 o
   2  12   4       33.35       30.91      1.53 o
   3  12   4      505.66      465.48     12.68 o
   4  12   4      144.38      133.79      3.16 o
   5  12   4      104.10       99.32      2.53 o
   6  12   4       28.31       29.48      1.30 o
   7  12   4        0.07       -0.35      0.67 o
   8  12   4        0.03       -0.07      0.76 o
  -7  13   4        0.00       -1.31      1.31 o
  -6  13   4       55.85       60.14      2.47 o
  -5  13   4        5.68        3.81      0.74 o
  -4  13   4       92.96       84.55      2.23 o
  -3  13   4        9.33        8.59      0.79 o
  -2  13   4       43.33       39.13      1.34 o
  -1  13   4      102.99      103.18      2.48 o
   0  13   4       81.66       72.87      1.85 o
   1  13   4       21.61       17.08      1.08 o
   2  13   4      116.53      109.14      3.25 o
   3  13   4       52.31       45.85      3.39 o
   4  13   4        0.70        0.95      0.68 o
   5  13   4       31.29       29.75      1.26 o
   6  13   4        7.59        7.34      0.79 o
   7  13   4        0.46        0.04      0.67 o
   8  13   4        3.37        2.41      1.42 o
  -6  14   4        7.73        9.62      1.31 o
  -5  14   4       17.03       16.62      1.09 o
  -4  14   4       26.78       24.67      1.30 o
  -3  14   4        2.54        2.37      0.67 o
  -2  14   4        0.13       -0.52      0.52 o
  -1  14   4       19.90       21.13      1.05 o
   0  14   4        0.03        1.04      1.42 o
   1  14   4        6.99        5.61      0.87 o
   2  14   4        1.86        2.30      0.77 o
   3  14   4       92.78       83.10      2.95 o
   4  14   4        5.56        6.68      0.93 o
   5  14   4        0.14        0.55      0.77 o
   6  14   4       15.82       12.15      1.15 o
   7  14   4        1.82        0.87      0.76 o
  -5  15   4       12.92       13.95      1.54 o
  -4  15   4        2.86        1.34      0.71 o
  -3  15   4        4.27        4.61      0.76 o
  -2  15   4        2.92        2.95      0.67 o
  -1  15   4       12.77       11.64      1.75 o
   0  15   4        8.56       10.93      1.53 o
   1  15   4       12.85       13.45      1.08 o
   2  15   4       34.82       35.88      1.70 o
   3  15   4       95.37       95.57      5.58 o
   4  15   4        0.04       -0.44      1.09 o
   5  15   4        0.70        0.24      0.98 o
   6  15   4        1.00        0.04      0.84 o
   7  15   4        6.22        8.75      1.53 o
  -5  16   4        0.57        0.77      1.00 o
  -4  16   4       11.77       14.39      1.31 o
  -3  16   4        0.25       -0.22      0.87 o
  -2  16   4       22.95       24.29      1.22 o
  -1  16   4        0.17        0.32      0.68 o
   0  16   4        5.22        6.82      1.31 o
   1  16   4       30.36       31.10      2.84 o
   2  16   4       21.73       22.14      1.39 o
   3  16   4        0.09       -0.33      0.77 o
   4  16   4        0.02        0.33      0.77 o
   5  16   4        0.74       -0.04      0.84 o
   6  16   4        7.47        8.09      1.53 o
  -4  17   4        2.73        4.38      1.08 o
  -3  17   4        7.95       10.25      0.99 o
  -2  17   4        0.49        1.77      0.74 o
  -1  17   4       33.16       33.92      1.70 o
   0  17   4        0.18       -0.44      0.87 o
   1  17   4        7.41        7.01      1.08 o
   2  17   4        3.15        0.77      0.93 o
   3  17   4        9.76       11.39      1.24 o
   4  17   4        0.61       -0.11      0.93 o
   5  17   4        0.12       -0.44      1.09 o
  -2  18   4       13.51       15.26      1.31 o
  -1  18   4        0.00        0.11      0.93 o
   0  18   4        0.50        0.11      0.93 o
   1  18   4       23.66       29.25      1.70 o
   2  18   4       22.25       27.20      2.84 o
   3  18   4        0.98       -0.33      0.93 o
  -2 -16   5        1.02        1.75      1.31 o
  -1 -16   5        1.54        4.16      1.31 o
   0 -16   5        2.64        1.75      1.31 o
   1 -16   5        9.76       18.50      2.08 o
  -4 -15   5        3.18        5.90      1.75 o
  -2 -15   5       55.09       67.58      3.50 o
  -1 -15   5        5.08        6.12      1.31 o
   0 -15   5        0.24       -0.66      0.84 o
   1 -15   5       17.15       20.45      1.55 o
   2 -15   5       22.41       28.52      2.30 o
   3 -15   5        0.00        0.00      1.53 o
  -5 -14   5        4.35        3.50      1.75 o
  -4 -14   5        7.38       11.59      1.97 o
  -3 -14   5        0.07       -0.87      1.31 o
  -2 -14   5        7.14        7.87      1.31 o
  -1 -14   5       42.24       51.83      2.84 o
   0 -14   5       24.77       28.42      2.19 o
   1 -14   5        2.83        4.45      1.00 o
   2 -14   5        0.07       -0.08      0.84 o
   3 -14   5        4.65        6.04      1.31 o
   4 -14   5        0.31       -0.44      1.75 o
  -6 -13   5        2.54        4.16      1.05 o
  -5 -13   5        5.08        7.47      2.73 o
  -4 -13   5       18.03       24.93      2.41 o
  -3 -13   5        6.70       10.91      1.09 o
  -2 -13   5       33.63       34.36      1.62 o
  -1 -13   5        0.54        0.58      0.68 o
   0 -13   5        0.06       -0.68      0.68 o
   1 -13   5       26.52       22.94      2.19 o
   2 -13   5        3.97        3.06      1.31 o
   3 -13   5        4.32        3.52      1.00 o
   4 -13   5       13.85       16.68      1.46 o
  -7 -12   5        6.79        8.15      1.21 o
  -6 -12   5        8.50        8.45      1.15 o
  -5 -12   5        0.52       -0.17      0.73 o
  -4 -12   5        0.31        0.44      1.09 o
  -3 -12   5        3.92        4.64      0.84 o
  -2 -12   5       39.64       37.85      3.17 o
  -1 -12   5        0.11       -0.62      0.62 o
   0 -12   5        0.23        0.75      0.68 o
   1 -12   5       18.90       19.66      2.41 o
   2 -12   5        2.93        4.55      1.09 o
   3 -12   5        0.29        0.04      0.73 o
   4 -12   5        2.84        3.99      1.00 o
   5 -12   5        1.29        2.02      1.64 o
  -7 -11   5       24.95       31.63      2.41 o
  -6 -11   5        2.43        2.45      0.84 o
  -5 -11   5        7.19       10.54      1.05 o
  -4 -11   5        2.64        4.08      1.20 o
  -3 -11   5       18.96       21.99      1.05 o
  -2 -11   5        7.73        6.75      0.71 o
  -1 -11   5       44.23       44.07      1.39 o
   0 -11   5       20.88       21.76      2.51 o
   1 -11   5      195.21      192.50      7.22 o
   2 -11   5      152.86      161.24      6.56 o
   3 -11   5       26.44       19.80      1.39 o
   4 -11   5        6.42        9.40      1.97 o
   5 -11   5       17.44       13.86      1.31 o
   6 -11   5        0.07        1.61      1.00 o
  -8 -10   5        0.01        0.00      1.31 o
  -7 -10   5        5.04        5.72      1.97 o
  -6 -10   5       15.21       19.47      1.39 o
  -5 -10   5       32.95       39.08      1.77 o
  -4 -10   5        3.85        2.02      0.68 o
  -3 -10   5        0.59        0.17      0.54 o
  -2 -10   5       20.84       20.46      1.10 o
  -1 -10   5      180.37      174.95      6.09 o
   0 -10   5      124.36      117.88      2.69 o
   1 -10   5       58.22       61.12      3.61 o
   2 -10   5       46.55       49.24      2.08 o
   3 -10   5       11.70       12.95      1.42 o
   4 -10   5        7.18        7.51      1.00 o
   5 -10   5        9.39        9.75      1.15 o
   6 -10   5       26.56       27.29      1.77 o
   7 -10   5        0.27        0.15      1.00 o
  -8  -9   5        3.24        3.37      1.64 o
  -7  -9   5        6.76        5.66      1.00 o
  -6  -9   5       23.49       22.92      1.46 o
  -5  -9   5        1.00        0.49      0.68 o
  -4  -9   5      505.10      531.22     13.05 o
  -3  -9   5       41.37       40.59      1.12 o
  -2  -9   5       21.84       19.77      0.82 o
  -1  -9   5      241.32      253.74      4.45 o
   0  -9   5       13.22       12.90      0.66 o
   1  -9   5      496.81      493.86     21.10 o
   2  -9   5       78.41       70.00      2.95 o
   3  -9   5       36.84       40.60      1.77 o
   4  -9   5        0.26        0.04      0.73 o
   5  -9   5        1.01       -0.66      0.77 o
   6  -9   5        1.38        1.31      1.20 o
   7  -9   5        0.95        0.11      1.20 o
  -8  -8   5        0.63        1.71      1.53 o
  -7  -8   5       16.05       16.82      1.31 o
  -6  -8   5       66.94       72.01      2.55 o
  -5  -8   5        0.01       -0.05      0.68 o
  -4  -8   5       91.65       89.07      2.70 o
  -3  -8   5      528.63      549.34     10.93 o
  -2  -8   5        9.33        9.97      0.51 o
  -1  -8   5       10.26       11.14      0.57 o
   0  -8   5       27.03       29.08      1.42 o
   1  -8   5       60.07       62.51      1.97 o
   2  -8   5      107.70       98.68      2.86 o
   3  -8   5       11.13        9.18      0.98 o
   4  -8   5        8.91        7.86      1.09 o
   5  -8   5       16.43       18.99      1.31 o
   6  -8   5        0.10       -0.17      0.68 o
   7  -8   5       14.80       15.34      1.39 o
   8  -8   5        0.02        0.39      1.00 o
  -8  -7   5        2.06        0.58      0.87 o
  -7  -7   5        0.13       -0.39      0.68 o
  -6  -7   5      116.43      116.63      4.48 o
  -5  -7   5      190.28      184.29      6.67 o
  -4  -7   5      531.21      510.57      9.90 o
  -3  -7   5       99.90      110.08      3.19 o
  -2  -7   5      311.33      295.93      5.10 o
  -1  -7   5      313.66      279.71      4.80 o
   0  -7   5      364.42      372.30      6.32 o
   1  -7   5       66.27       56.61      1.67 o
   2  -7   5      514.58      527.85     10.36 o
   3  -7   5       49.60       45.25      1.77 o
   4  -7   5      109.05       99.96      3.01 o
   5  -7   5        5.55        2.73      0.77 o
   6  -7   5       12.34       10.06      1.08 o
   7  -7   5        1.95        1.20      0.93 o
   8  -7   5        0.03       -0.33      0.93 o
  -9  -6   5        2.68        0.86      1.00 o
  -8  -6   5       18.54       14.67      1.31 o
  -7  -6   5        4.90        2.88      0.84 o
  -6  -6   5       10.64        9.40      1.00 o
  -5  -6   5      114.95      111.95      3.32 o
  -4  -6   5       40.35       43.36      1.25 o
  -3  -6   5      145.75      132.64      2.46 o
  -2  -6   5       84.67       95.69      1.83 o
  -1  -6   5       10.09       14.51      0.55 o
   0  -6   5        6.96        7.98      0.54 o
   1  -6   5        0.78        0.28      0.26 o
   2  -6   5      233.48      210.53      5.49 o
   3  -6   5       50.96       41.01      1.30 o
   4  -6   5       71.11       71.42      1.89 o
   5  -6   5       32.85       30.81      1.46 o
   6  -6   5        1.07        0.68      0.77 o
   7  -6   5       10.54        8.73      1.31 o
   8  -6   5       17.98       15.88      1.37 o
  -9  -5   5       10.64       10.18      1.15 o
  -8  -5   5        9.32       11.34      1.15 o
  -7  -5   5       49.04       36.87      1.68 o
  -6  -5   5      207.19      184.32      5.02 o
  -5  -5   5      184.87      173.96      3.68 o
  -4  -5   5        9.31       11.60      0.67 o
  -3  -5   5      214.57      189.46      3.36 o
  -2  -5   5        2.94        5.85      0.37 o
  -1  -5   5       86.85       75.26      1.47 o
   0  -5   5       41.33       41.82      0.99 o
   1  -5   5        0.11        1.23      0.32 o
   2  -5   5      139.65      158.27      2.83 o
   3  -5   5       43.55       40.64      1.59 o
   4  -5   5      354.40      340.49      6.92 o
   5  -5   5        9.43        7.25      0.67 o
   6  -5   5        8.26        7.73      1.53 o
   7  -5   5        4.61        4.95      2.08 o
   8  -5   5       22.06       19.73      1.52 o
   9  -5   5        0.03       -1.31      1.31 o
  -9  -4   5        3.26        2.41      0.93 o
  -8  -4   5       22.01       19.20      1.31 o
  -7  -4   5       18.43       17.33      1.31 o
  -6  -4   5      135.26      122.29      3.56 o
  -5  -4   5       37.64       37.74      1.22 o
  -4  -4   5       47.65       46.69      2.50 o
  -3  -4   5      163.82      158.80      2.84 o
  -2  -4   5      347.74      318.48      5.43 o
  -1  -4   5      105.58      127.98      2.26 o
   0  -4   5      356.86      323.98      5.48 o
   1  -4   5     2821.79     2808.85     45.85 o
   2  -4   5        0.98        1.44      0.26 o
   3  -4   5       97.14      111.96      2.56 o
   4  -4   5       10.46       11.42      0.71 o
   5  -4   5       11.23        9.07      0.71 o
   6  -4   5        0.00        0.31      0.54 o
   7  -4   5       39.45       39.83      1.84 o
   8  -4   5       46.39       51.17      3.50 o
  -9  -3   5        0.37        0.22      0.77 o
  -8  -3   5       12.62       14.94      1.15 o
  -7  -3   5       14.11        9.98      1.00 o
  -6  -3   5      445.18      450.01      8.81 o
  -5  -3   5       17.90       13.05      0.91 o
  -4  -3   5      251.97      253.67      6.09 o
  -3  -3   5      613.63      609.70     10.14 o
  -2  -3   5      288.86      293.73      4.96 o
  -1  -3   5      115.55      118.91      2.13 o
   0  -3   5     2136.23     2227.06     36.35 o
   1  -3   5      705.44      657.00     10.87 o
   2  -3   5     1655.78     1628.37     31.14 o
   3  -3   5      233.09      241.02      4.86 o
   4  -3   5       87.10       99.51      2.31 o
   5  -3   5       61.29       64.24      2.05 o
   6  -3   5        3.24        1.67      0.58 o
   7  -3   5       20.25       23.42      1.22 o
   9  -3   5        0.00        0.22      1.53 o
 -10  -2   5        2.21        2.19      1.31 o
  -9  -2   5        0.78        1.37      0.84 o
  -8  -2   5       18.06       13.42      1.31 o
  -7  -2   5        8.92        8.94      1.00 o
  -6  -2   5      132.47      134.02      3.46 o
  -5  -2   5       65.27       61.94      1.63 o
  -4  -2   5       88.24       91.52      2.96 o
  -3  -2   5      132.77      128.38      2.69 o
  -2  -2   5       32.71       22.76      0.59 o
  -1  -2   5     2155.45     2108.66     34.47 o
   0  -2   5     2258.61     2311.56     37.71 o
   1  -2   5     1286.49     1361.53     26.08 o
   2  -2   5      218.27      180.47      3.72 o
   3  -2   5        0.45        1.36      0.20 o
   4  -2   5       32.85       28.76      0.99 o
   5  -2   5       60.89       59.88      2.67 o
   6  -2   5       36.52       31.77      1.29 o
   7  -2   5      133.04      143.98      4.41 o
   8  -2   5       16.78       15.96      1.39 o
   9  -2   5        0.17        1.75      1.53 o
 -10  -1   5       14.27       17.71      1.97 o
  -9  -1   5        0.04        0.84      1.64 o
  -8  -1   5        7.22        6.02      0.93 o
  -7  -1   5       95.87       88.83      2.27 o
  -6  -1   5      235.26      223.03      4.62 o
  -5  -1   5      105.96       99.31      2.70 o
  -4  -1   5      677.96      764.21     14.47 o
  -3  -1   5      332.03      341.39      6.59 o
  -2  -1   5      853.88      835.94     15.73 o
  -1  -1   5      190.33      195.02      3.33 o
   0  -1   5      694.34      657.58     10.85 o
   1  -1   5     1970.73     2119.82     40.41 o
   2  -1   5      746.95      701.70     13.58 o
   3  -1   5        0.40        0.90      0.19 o
   4  -1   5      120.48      102.23      1.97 o
   5  -1   5       93.79       90.39      2.85 o
   6  -1   5       92.43       80.42      2.12 o
   7  -1   5        4.77        5.39      1.00 o
   8  -1   5        1.08        0.11      1.20 o
   9  -1   5        1.73        0.77      1.08 o
 -10   0   5        0.96        1.09      1.31 o
  -9   0   5        0.02        0.00      0.77 o
  -8   0   5      115.24      116.35      3.56 o
  -7   0   5        6.04        5.91      0.71 o
  -6   0   5        5.56        7.16      1.02 o
  -5   0   5       53.64       44.39      1.30 o
  -4   0   5        1.87        4.35      0.45 o
  -3   0   5       14.30        8.63      0.51 o
  -2   0   5      676.60      671.28     12.67 o
  -1   0   5        1.81        1.76      0.22 o
   0   0   5     1758.57     1729.35     34.47 o
   1   0   5        1.78        2.03      0.28 o
   2   0   5      123.40      119.74      2.56 o
   3   0   5      167.64      188.08      3.26 o
   4   0   5       18.58       16.91      0.63 o
   5   0   5      117.28      120.82      5.85 o
   6   0   5       18.15       17.21      0.99 o
   7   0   5        1.93        1.64      0.93 o
   8   0   5        6.06        8.60      1.15 o
   9   0   5        0.12       -0.66      0.93 o
  10   0   5        2.17        1.53      1.75 o
  -9   1   5       15.03       16.46      1.31 o
  -8   1   5        6.16        5.33      0.93 o
  -7   1   5       33.68       32.87      2.34 o
  -6   1   5      140.52      135.36      2.99 o
  -5   1   5        0.03        0.29      0.38 o
  -4   1   5      105.44      100.22      2.23 o
  -3   1   5       86.87       93.59      2.53 o
  -2   1   5      303.42      277.30      5.37 o
  -1   1   5       43.26       37.81      1.17 o
   0   1   5     1473.24     1663.65     27.16 o
   1   1   5      109.20       97.36      1.74 o
   2   1   5       88.73      108.28      2.31 o
   3   1   5      176.47      207.33      4.23 o
   4   1   5       68.53       68.42      1.43 o
   5   1   5        0.26        0.28      0.40 o
   6   1   5      268.58      296.30      7.96 o
   7   1   5        0.28        0.14      0.87 o
   8   1   5       30.31       33.39      1.86 o
   9   1   5        8.28       10.66      1.97 o
  10   1   5        9.62        7.44      1.97 o
  -9   2   5       20.81       18.81      1.97 o
  -8   2   5       10.50       11.89      0.88 o
  -7   2   5        0.75       -0.51      0.51 o
  -6   2   5      161.09      158.92      3.44 o
  -5   2   5       53.83       45.57      1.30 o
  -4   2   5       51.19       42.37      1.14 o
  -3   2   5       85.69       87.53      1.89 o
  -2   2   5      250.68      278.04      5.37 o
  -1   2   5        3.79        2.69      0.22 o
   0   2   5     2436.51     2523.66     41.14 o
   1   2   5       22.39       27.68      0.71 o
   2   2   5      651.63      645.42     11.33 o
   3   2   5       57.64       61.76      1.26 o
   4   2   5       37.53       30.77      0.95 o
   5   2   5       50.65       47.55      2.36 o
   6   2   5       61.45       60.85      2.95 o
   7   2   5       43.41       51.21      2.16 o
   8   2   5        2.68        5.33      1.00 o
   9   2   5       13.70       16.76      1.46 o
  10   2   5        2.27        2.19      1.75 o
  -9   3   5        5.82        5.03      1.53 o
  -8   3   5        9.67       12.54      1.15 o
  -7   3   5       17.63       18.01      0.96 o
  -6   3   5       17.59       17.80      0.87 o
  -5   3   5      192.96      197.28      4.04 o
  -4   3   5       40.45       35.80      0.89 o
  -3   3   5      197.02      191.20      3.82 o
  -2   3   5     1174.42     1171.72     26.07 o
  -1   3   5      437.97      485.90      8.07 o
   0   3   5       88.01       79.55      1.47 o
   1   3   5      372.38      384.58      6.40 o
   2   3   5      523.45      584.42     13.37 o
   3   3   5        3.71        8.87      0.42 o
   4   3   5      238.43      305.78      5.27 o
   5   3   5        3.23        3.56      0.54 o
   6   3   5       39.52       45.16      1.50 o
   7   3   5       25.26       25.14      1.22 o
   8   3   5       66.01       68.72      2.70 o
   9   3   5        5.12        4.47      1.09 o
  -9   4   5        6.45        7.19      1.00 o
  -8   4   5        1.23        0.31      0.73 o
  -7   4   5       59.35       62.33      3.06 o
  -6   4   5       11.12        8.71      1.86 o
  -5   4   5        1.95        2.16      0.41 o
  -4   4   5       25.37       18.62      0.59 o
  -3   4   5       12.67       19.92      0.57 o
  -2   4   5        5.93        8.61      0.84 o
  -1   4   5      644.46      712.88     11.69 o
   0   4   5       94.82       74.35      1.39 o
   1   4   5      182.31      175.60      3.22 o
   2   4   5      832.48      820.19     13.48 o
   3   4   5      558.06      573.35      9.52 o
   4   4   5      394.86      428.35     11.12 o
   5   4   5      114.62      125.48      2.90 o
   6   4   5      199.74      196.45      4.37 o
   7   4   5       54.97       52.81      2.55 o
   8   4   5        0.48       -0.52      0.84 o
   9   4   5        0.17       -0.64      0.84 o
  -9   5   5        0.02       -1.31      1.31 o
  -8   5   5       73.04       75.60      2.55 o
  -7   5   5      159.76      171.79      4.48 o
  -6   5   5       71.41       59.51      2.01 o
  -5   5   5       82.59       81.15      1.93 o
  -4   5   5       34.40       27.70      0.92 o
  -3   5   5      103.38      113.72      2.87 o
  -2   5   5       18.45       23.18      0.60 o
  -1   5   5     3442.55     3760.15     61.28 o
   0   5   5     5148.50     5554.54    139.39 o
   1   5   5     2201.24     2316.58     37.84 o
   2   5   5      198.64      223.28      3.83 o
   3   5   5       31.42       30.92      0.99 o
   4   5   5      443.29      473.55      9.45 o
   5   5   5       35.32       35.99      1.25 o
   6   5   5      489.22      520.42     10.59 o
   7   5   5        6.28        5.10      0.79 o
   8   5   5        3.30        1.39      0.71 o
   9   5   5        1.62        1.63      1.00 o
  -9   6   5        0.34       -1.31      1.97 o
  -8   6   5        1.20       -0.06      0.84 o
  -7   6   5       13.25       10.52      1.09 o
  -6   6   5        2.02        0.78      0.87 o
  -5   6   5       26.80       25.45      1.21 o
  -4   6   5      225.55      233.30      4.07 o
  -3   6   5       54.66       52.53      1.17 o
  -2   6   5     1808.92     1856.09     30.38 o
  -1   6   5      304.48      347.34      5.84 o
   0   6   5       99.11      121.77      2.18 o
   1   6   5      132.21      128.58      2.34 o
   2   6   5        6.00        8.68      0.40 o
   3   6   5      487.52      509.54     10.12 o
   4   6   5       13.13       13.39      0.76 o
   5   6   5        6.82        5.73      0.63 o
   6   6   5      159.59      172.00      3.95 o
   7   6   5       19.48       18.69      1.14 o
   8   6   5        7.30        9.29      1.52 o
   9   6   5        4.52        2.94      1.05 o
  -9   7   5        2.16        0.10      1.53 o
  -8   7   5       53.77       49.74      2.08 o
  -7   7   5       39.21       40.81      1.86 o
  -6   7   5        2.15        2.48      0.68 o
  -5   7   5       32.62       27.68      1.75 o
  -4   7   5      111.01      110.77      2.66 o
  -3   7   5      133.81      140.36      2.94 o
  -2   7   5      539.33      579.64      9.63 o
  -1   7   5     1731.31     1784.53     29.24 o
   0   7   5      331.35      353.22      5.91 o
   1   7   5        4.21        0.05      0.22 o
   2   7   5      310.48      312.47      5.33 o
   3   7   5       90.94       86.82      2.10 o
   4   7   5       50.30       54.37      1.53 o
   5   7   5      210.31      203.78      4.45 o
   6   7   5      293.75      278.58      5.92 o
   7   7   5        4.37        3.07      0.88 o
   8   7   5        8.70        6.78      0.87 o
   9   7   5        1.80        0.34      1.00 o
  -9   8   5        0.80       -0.15      1.00 o
  -8   8   5        6.60        9.04      1.15 o
  -7   8   5        2.41        0.32      0.84 o
  -6   8   5        0.26       -0.62      0.62 o
  -5   8   5       15.08       14.90      1.00 o
  -4   8   5       97.03       88.25      2.86 o
  -3   8   5      184.42      175.49      3.62 o
  -2   8   5       89.63       63.27      1.55 o
  -1   8   5      100.73      114.22      2.13 o
   0   8   5        1.08        1.99      0.38 o
   1   8   5       24.59       25.91      0.73 o
   2   8   5        7.39        3.17      0.82 o
   3   8   5       91.22       81.47      2.01 o
   4   8   5       13.02       16.61      0.88 o
   5   8   5       60.24       59.98      2.08 o
   6   8   5       41.17       34.77      1.43 o
   7   8   5       58.54       51.18      1.80 o
   8   8   5       22.17       24.94      1.30 o
   9   8   5       24.62       25.90      1.83 o
  -8   9   5        7.57        4.72      1.64 o
  -7   9   5        2.38        0.78      0.84 o
  -6   9   5        0.44        0.15      0.68 o
  -5   9   5       17.23       16.11      1.08 o
  -4   9   5      203.12      205.04      4.25 o
  -3   9   5        1.49        3.71      0.54 o
  -2   9   5        2.92        3.38      0.59 o
  -1   9   5        6.31        5.01      0.45 o
   0   9   5      112.42      122.86      2.27 o
   1   9   5       81.08       74.04      1.52 o
   2   9   5      367.31      371.82      9.70 o
   3   9   5      338.55      324.42      6.63 o
   4   9   5        4.39        1.57      0.78 o
   5   9   5      396.15      388.38      8.03 o
   6   9   5        5.75        6.82      0.79 o
   7   9   5        1.07        0.63      0.67 o
   8   9   5        4.52        4.25      0.79 o
   9   9   5        0.10        0.22      1.31 o
  -8  10   5        2.09        1.01      1.09 o
  -7  10   5        3.73        2.74      1.09 o
  -6  10   5       11.42        8.38      1.00 o
  -5  10   5        1.15        3.12      0.84 o
  -4  10   5       41.17       38.86      1.30 o
  -3  10   5       33.62       30.78      1.14 o
  -2  10   5      414.87      438.52     10.20 o
  -1  10   5      158.60      151.36      3.24 o
   0  10   5      374.84      387.52     13.89 o
   1  10   5      266.68      243.56      4.25 o
   2  10   5       76.54       72.52      1.85 o
   3  10   5       11.71        7.49      0.79 o
   4  10   5      623.43      598.18     12.02 o
   5  10   5      106.11       87.87      2.35 o
   6  10   5      153.45      154.12      3.66 o
   7  10   5        2.90        5.10      0.82 o
   8  10   5        0.58       -0.81      0.81 o
   9  10   5        0.03       -1.31      1.31 o
  -8  11   5        0.00        0.00      1.31 o
  -7  11   5        4.81        3.39      0.93 o
  -6  11   5        0.06       -0.77      0.77 o
  -5  11   5       27.02       26.66      1.46 o
  -4  11   5       20.67       21.73      1.14 o
  -3  11   5       31.99       26.44      1.09 o
  -2  11   5      488.07      476.27      9.20 o
  -1  11   5       50.23       41.74      3.26 o
   0  11   5        4.71        4.73      1.73 o
   1  11   5      274.93      266.93      5.29 o
   2  11   5        2.69        1.75      0.62 o
   3  11   5      553.44      553.09     11.09 o
   4  11   5       89.15       89.94      2.35 o
   5  11   5        7.89        7.93      0.79 o
   6  11   5        2.00        2.28      0.69 o
   7  11   5        6.52        6.43      0.87 o
   8  11   5       11.78       14.99      1.05 o
  -7  12   5        1.85        2.71      1.00 o
  -6  12   5       21.15       21.22      1.39 o
  -5  12   5        7.06        5.76      0.93 o
  -4  12   5        1.01        1.32      0.62 o
  -3  12   5       75.05       78.69      2.02 o
  -2  12   5        3.08        3.64      0.58 o
  -1  12   5      292.85      281.94      5.67 o
   0  12   5       92.36       85.64      2.10 o
   1  12   5        4.29        5.29      0.77 o
   2  12   5       72.14       61.08      4.16 o
   3  12   5        0.40        0.66      1.09 o
   4  12   5      247.33      238.25      5.21 o
   5  12   5       18.33       17.59      1.05 o
   6  12   5       13.57       10.84      0.96 o
   7  12   5       25.97       25.01      1.30 o
   8  12   5        1.94        1.77      0.79 o
  -7  13   5        0.42       -0.87      1.31 o
  -6  13   5       25.09       24.44      1.55 o
  -5  13   5        6.36        5.33      1.00 o
  -4  13   5        5.11        5.14      0.76 o
  -3  13   5        3.16        1.23      0.58 o
  -2  13   5        0.47        0.53      0.54 o
  -1  13   5      302.15      317.76      6.34 o
   0  13   5       47.46       44.31      1.34 o
   1  13   5      219.59      211.77      7.65 o
   2  13   5        1.78       -0.41      0.68 o
   3  13   5        5.33        4.88      0.84 o
   4  13   5       10.03        8.89      0.93 o
   5  13   5        9.61        9.83      0.84 o
   6  13   5       29.34       32.45      1.39 o
   7  13   5        2.47        2.48      0.76 o
   8  13   5        0.00       -0.93      0.93 o
  -6  14   5        5.26        6.02      1.24 o
  -5  14   5        8.55        6.69      1.08 o
  -4  14   5        0.47        2.27      0.71 o
  -3  14   5       15.05       10.59      0.80 o
  -2  14   5       89.30       89.58      2.30 o
  -1  14   5       45.03       42.42      1.43 o
   0  14   5       24.59       20.95      1.24 o
   1  14   5        0.62       -0.22      0.62 o
   2  14   5       28.28       22.34      1.64 o
   3  14   5        0.40       -0.15      0.68 o
   4  14   5       17.30       19.52      1.31 o
   5  14   5        2.83        4.38      0.93 o
   6  14   5        0.49        0.40      0.84 o
   7  14   5       23.96       28.79      1.43 o
  -5  15   5        0.03       -0.93      0.93 o
  -4  15   5        8.04        9.79      0.96 o
  -3  15   5        7.91        8.42      0.84 o
  -2  15   5       31.45       35.44      1.39 o
  -1  15   5       51.72       44.19      1.47 o
   0  15   5        8.05        7.75      0.93 o
   1  15   5        3.27        3.64      0.77 o
   2  15   5       46.77       42.68      2.51 o
   3  15   5        4.77        3.31      0.84 o
   4  15   5       15.61       17.56      1.31 o
   5  15   5        1.47        1.27      0.84 o
   6  15   5        0.03        0.38      0.84 o
   7  15   5        0.44        0.66      1.31 o
  -5  16   5        0.05       -0.22      1.53 o
  -4  16   5        3.71        6.09      0.84 o
  -3  16   5        2.23        1.15      0.71 o
  -2  16   5        1.32        1.16      0.67 o
  -1  16   5        8.93        8.02      0.93 o
   0  16   5       23.12       24.71      1.39 o
   1  16   5       10.18       13.37      1.15 o
   2  16   5        5.37        4.77      0.93 o
   3  16   5       11.43       12.34      1.15 o
   4  16   5        1.82        2.43      0.98 o
   5  16   5        4.40        4.97      1.00 o
   6  16   5        0.95        0.44      1.31 o
  -4  17   5        5.07        7.83      1.25 o
  -3  17   5        7.25        8.07      1.15 o
  -2  17   5        6.14        7.26      1.00 o
  -1  17   5        0.01        1.09      1.20 o
   0  17   5       10.29        9.02      1.20 o
   1  17   5       34.26       36.97      2.08 o
   2  17   5       35.81       37.72      3.50 o
   3  17   5        6.43        6.84      1.08 o
   4  17   5        3.12        3.76      1.00 o
   5  17   5       28.45       33.02      2.62 o
  -3  18   5        0.74       -1.53      1.53 o
  -2  18   5       15.23       17.68      2.95 o
  -1  18   5       17.64       27.36      1.70 o
   0  18   5        5.94        5.94      1.08 o
   1  18   5        0.09        0.87      0.93 o
   2  18   5       40.72       44.35      2.08 o
   3  18   5        1.65        3.06      1.08 o
  -1 -16   6        2.99        2.84      1.31 o
   0 -16   6        0.11        0.00      1.31 o
  -2 -15   6        0.36        1.75      1.31 o
  -1 -15   6        8.04       10.72      1.75 o
   0 -15   6        1.26        0.98      0.89 o
   1 -15   6       20.87       33.30      3.72 o
   2 -15   6        8.09       13.34      2.19 o
  -5 -14   6        0.08        0.44      1.53 o
  -4 -14   6        0.33        0.00      1.31 o
  -2 -14   6        2.28        1.97      1.09 o
  -1 -14   6       51.70       69.93      2.55 o
   0 -14   6       25.00       34.33      3.72 o
   1 -14   6        4.05        7.87      1.15 o
   2 -14   6        2.57        1.92      1.00 o
   3 -14   6        1.54        0.93      1.00 o
  -6 -13   6        4.53        8.12      1.64 o
  -5 -13   6       11.90       16.62      2.19 o
  -4 -13   6        0.09        0.44      1.31 o
  -2 -13   6        4.11        4.37      1.09 o
  -1 -13   6       32.97       36.34      1.77 o
   0 -13   6        0.22        1.31      0.84 o
   1 -13   6        2.74        4.35      1.00 o
   2 -13   6        0.02        0.54      1.09 o
   3 -13   6        1.90        1.48      0.89 o
   4 -13   6        0.18       -0.40      0.89 o
  -6 -12   6       27.93       36.87      2.41 o
  -5 -12   6        5.74        7.32      1.53 o
  -4 -12   6        0.62       -1.09      1.09 o
  -3 -12   6      104.61      133.18      5.69 o
  -2 -12   6       49.65       55.15      2.08 o
  -1 -12   6       10.24       11.64      1.20 o
   0 -12   6       48.89       48.36      1.93 o
   1 -12   6        1.97        0.17      0.77 o
   2 -12   6        9.41        9.57      1.15 o
   3 -12   6       22.48       27.39      1.62 o
   4 -12   6        0.71       -0.70      0.84 o
   5 -12   6        0.20       -0.03      1.00 o
  -7 -11   6       13.17       26.14      1.73 o
  -6 -11   6        1.20        1.19      0.84 o
  -5 -11   6        8.61       11.25      1.86 o
  -4 -11   6        0.87        1.57      0.73 o
  -3 -11   6        0.52        0.44      0.68 o
  -2 -11   6       39.77       45.21      1.66 o
  -1 -11   6        0.02        1.46      0.68 o
   0 -11   6       29.36       30.14      1.46 o
   1 -11   6        2.46        3.24      0.84 o
   2 -11   6       22.67       19.36      1.39 o
   3 -11   6       22.15       22.68      1.39 o
   4 -11   6        4.95        4.79      1.00 o
   5 -11   6        2.82        2.79      1.00 o
   6 -11   6        7.59        9.62      1.31 o
  -7 -10   6        0.01       -0.58      0.84 o
  -6 -10   6        0.33        1.01      1.53 o
  -5 -10   6        4.14        7.06      0.89 o
  -4 -10   6       21.35       21.97      1.31 o
  -3 -10   6       98.09      117.50      2.73 o
  -2 -10   6       37.11       38.01      1.11 o
  -1 -10   6      410.81      461.25      9.20 o
   0 -10   6       56.45       48.37      1.93 o
   1 -10   6       41.20       38.97      1.77 o
   2 -10   6        3.28        3.46      0.84 o
   3 -10   6        4.88        4.35      0.84 o
   4 -10   6        0.63        0.39      0.87 o
   5 -10   6        6.71        4.74      1.00 o
   6 -10   6        5.81        6.36      1.20 o
  -8  -9   6        1.43        0.77      1.00 o
  -7  -9   6        1.88        0.82      1.86 o
  -6  -9   6        0.71        1.55      0.84 o
  -5  -9   6        1.29        0.34      0.68 o
  -4  -9   6       22.42       20.75      1.31 o
  -3  -9   6      569.91      592.56     12.18 o
  -2  -9   6        0.21        0.53      0.42 o
  -1  -9   6      261.23      264.25      4.73 o
   0  -9   6      107.37      103.44      4.07 o
   1  -9   6      277.15      288.42     12.03 o
   2  -9   6       53.22       53.13      2.30 o
   3  -9   6      419.52      435.69     15.64 o
   4  -9   6        0.05        0.13      0.73 o
   5  -9   6        0.38       -0.39      0.73 o
   6  -9   6       14.18       12.78      1.97 o
   7  -9   6        0.37        0.39      1.00 o
  -8  -8   6       31.14       37.71      1.99 o
  -7  -8   6        4.56        2.35      0.84 o
  -6  -8   6        0.02        0.51      0.68 o
  -5  -8   6       58.44       68.62      2.39 o
  -4  -8   6        0.84        1.39      0.68 o
  -3  -8   6       91.45       93.85      1.96 o
  -2  -8   6       23.59       19.28      0.87 o
  -1  -8   6      269.21      250.95      4.45 o
   0  -8   6      104.15      102.92      2.40 o
   1  -8   6        1.32        1.27      0.54 o
   2  -8   6       31.99       31.50      1.55 o
   3  -8   6       16.81       17.17      1.24 o
   4  -8   6        2.11        0.58      0.68 o
   5  -8   6       39.70       36.18      1.77 o
   6  -8   6        0.25       -0.68      0.68 o
   7  -8   6        0.25       -0.54      1.09 o
   8  -8   6        0.63        0.87      1.53 o
  -8  -7   6        0.09       -0.06      0.84 o
  -7  -7   6       10.19       12.03      1.15 o
  -6  -7   6       21.43       22.27      1.37 o
  -5  -7   6      177.12      170.01      4.64 o
  -4  -7   6      100.52       99.37      3.01 o
  -3  -7   6     1058.03     1105.07     18.29 o
  -2  -7   6       50.02       46.63      1.82 o
  -1  -7   6      530.13      551.21     14.52 o
   0  -7   6        0.31        0.69      0.35 o
   1  -7   6     1149.44     1173.91     22.52 o
   2  -7   6      176.33      173.55      4.15 o
   3  -7   6      547.01      560.62     13.22 o
   4  -7   6       62.77       57.38      2.08 o
   5  -7   6        0.67       -0.49      0.68 o
   6  -7   6        0.01       -0.62      0.62 o
   7  -7   6        3.17        3.14      1.86 o
   8  -7   6        3.10        4.91      1.15 o
  -8  -6   6        0.01       -0.10      0.84 o
  -7  -6   6        0.58        0.22      0.68 o
  -6  -6   6        2.99        4.41      0.87 o
  -5  -6   6       74.67       75.58      2.55 o
  -4  -6   6        2.78        1.34      0.56 o
  -3  -6   6      252.32      256.54      4.50 o
  -2  -6   6       20.69       17.95      0.70 o
  -1  -6   6      562.28      583.46      9.76 o
   0  -6   6       88.82       81.70      1.63 o
   1  -6   6       24.10       28.95      1.05 o
   2  -6   6        1.70        2.17      0.56 o
   3  -6   6       76.48       77.49      1.98 o
   4  -6   6        3.23        3.31      0.58 o
   5  -6   6        0.17        0.80      0.68 o
   6  -6   6        0.51        2.28      1.53 o
   7  -6   6        4.50        3.73      0.93 o
   8  -6   6        0.58        0.86      1.00 o
  -9  -5   6        9.57       14.04      2.41 o
  -8  -5   6        7.04        7.00      1.00 o
  -7  -5   6        0.54        1.02      0.68 o
  -6  -5   6        2.02        1.43      0.68 o
  -5  -5   6      185.72      176.75      3.77 o
  -4  -5   6        0.18       -0.12      0.60 o
  -3  -5   6       90.72       85.58      2.34 o
  -2  -5   6        0.03        0.10      0.24 o
  -1  -5   6       33.51       36.51      0.90 o
   0  -5   6        8.69       12.43      0.69 o
   1  -5   6       87.81      107.65      2.15 o
   2  -5   6        0.02        0.73      0.38 o
   3  -5   6       15.43       21.77      1.01 o
   4  -5   6        0.01       -0.15      0.45 o
   5  -5   6        0.85        1.53      0.51 o
   6  -5   6        5.71        5.48      0.93 o
   7  -5   6       21.18       19.83      1.46 o
   8  -5   6       11.50       11.15      1.97 o
  -9  -4   6        4.24        3.88      1.86 o
  -8  -4   6        0.87        1.31      1.20 o
  -7  -4   6       15.24       16.55      1.24 o
  -6  -4   6      154.80      154.44      4.33 o
  -5  -4   6        0.59       -0.04      0.45 o
  -4  -4   6      229.43      209.89      4.65 o
  -3  -4   6      194.63      199.26      3.52 o
  -2  -4   6       71.40       67.55      1.36 o
  -1  -4   6      250.51      273.31      4.69 o
   0  -4   6      266.91      266.52      4.55 o
   1  -4   6       61.12       73.79      1.47 o
   2  -4   6      308.98      253.42      8.08 o
   3  -4   6       73.83       68.95      1.95 o
   4  -4   6        0.82        0.13      0.45 o
   5  -4   6        3.65        3.94      0.58 o
   6  -4   6        0.12        0.95      0.51 o
   7  -4   6       15.37       16.81      1.97 o
   8  -4   6        9.03       11.37      1.97 o
   9  -4   6       13.58       19.25      2.62 o
  -9  -3   6        4.43        4.55      1.53 o
  -8  -3   6        3.86        5.12      0.98 o
  -7  -3   6        4.33        4.21      0.84 o
  -6  -3   6      123.22      116.55      2.69 o
  -5  -3   6       12.68       10.26      0.67 o
  -4  -3   6        5.53        4.26      0.49 o
  -3  -3   6      167.47      147.36      2.65 o
  -2  -3   6      146.11      149.24      2.62 o
  -1  -3   6      797.64      862.97     14.23 o
   0  -3   6      463.66      460.47      7.69 o
   1  -3   6        0.26        0.97      0.32 o
   2  -3   6      210.83      229.18      4.70 o
   3  -3   6       67.30       69.96      1.76 o
   4  -3   6       46.49       41.43      1.31 o
   5  -3   6        0.28        0.15      0.51 o
   6  -3   6        5.09        4.07      0.67 o
   7  -3   6       70.73       66.55      2.03 o
   9  -3   6        4.19        3.72      1.75 o
  -9  -2   6        3.86        2.41      0.93 o
  -8  -2   6       33.62       32.20      1.62 o
  -7  -2   6       99.92       93.44      3.01 o
  -6  -2   6        2.64        2.16      0.66 o
  -5  -2   6       10.60        9.27      0.63 o
  -4  -2   6        1.38        0.22      0.38 o
  -3  -2   6      649.61      730.20     13.85 o
  -2  -2   6       15.54       19.17      0.59 o
  -1  -2   6     3846.51     4335.81     70.73 o
   0  -2   6       10.35        7.42      0.35 o
   1  -2   6       33.56       28.08      0.88 o
   2  -2   6      110.42      114.10      2.52 o
   3  -2   6       39.23       54.88      1.50 o
   4  -2   6        2.78        1.47      0.41 o
   5  -2   6        0.01        0.55      0.45 o
   6  -2   6        0.38       -0.17      0.63 o
   7  -2   6      175.60      179.83      5.26 o
   8  -2   6       13.77       13.13      1.39 o
   9  -2   6        1.86        0.87      1.75 o
  -9  -1   6        8.73        9.09      1.15 o
  -8  -1   6       15.50       15.93      1.31 o
  -7  -1   6        0.47        0.15      0.51 o
  -6  -1   6        0.00       -0.44      0.51 o
  -5  -1   6       36.44       32.78      1.09 o
  -4  -1   6       74.51       75.39      1.81 o
  -3  -1   6       19.75       18.76      0.76 o
  -2  -1   6      438.25      442.21     10.21 o
  -1  -1   6      258.48      271.56      4.58 o
   0  -1   6       81.78       97.02      1.77 o
   1  -1   6      485.55      486.92      9.51 o
   2  -1   6       15.56       34.63      1.05 o
   3  -1   6      471.49      474.88      9.38 o
   4  -1   6       72.21       81.75      3.20 o
   5  -1   6      128.08      136.84      3.12 o
   6  -1   6        8.89       10.50      0.77 o
   7  -1   6       92.31       94.26      4.37 o
   8  -1   6        0.65       -0.22      0.93 o
   9  -1   6       19.67       19.60      1.70 o
  -9   0   6       13.01       15.60      1.31 o
  -8   0   6        0.95        1.42      0.77 o
  -7   0   6      160.92      143.76      3.24 o
  -6   0   6       18.74       16.13      0.88 o
  -5   0   6       80.52       78.95      2.32 o
  -4   0   6       12.11       17.21      0.76 o
  -3   0   6      353.96      417.35      8.02 o
  -2   0   6      463.43      445.92      8.56 o
  -1   0   6      848.09      992.79     16.32 o
   0   0   6       58.01       71.95      1.33 o
   1   0   6      835.10      767.90     14.79 o
   2   0   6        6.00       11.24      0.54 o
   3   0   6      110.78      123.69      2.76 o
   4   0   6       24.75       23.79      0.93 o
   5   0   6       15.71       19.87      1.09 o
   6   0   6        4.45        6.12      0.64 o
   7   0   6       38.49       44.13      2.16 o
   8   0   6        0.02       -0.33      0.93 o
   9   0   6       13.69       15.42      1.55 o
  -9   1   6        7.82        8.10      1.08 o
  -8   1   6        0.16        0.87      0.77 o
  -7   1   6        4.45        2.98      0.58 o
  -6   1   6       11.06       14.26      0.76 o
  -5   1   6       27.65       31.72      1.09 o
  -4   1   6      439.80      492.87      9.49 o
  -3   1   6        6.60       10.07      0.51 o
  -2   1   6       41.15       27.72      0.99 o
  -1   1   6        8.85       11.40      0.54 o
   0   1   6       20.76       25.84      0.88 o
   1   1   6       16.45       16.15      0.51 o
   2   1   6      178.79      156.94      3.27 o
   3   1   6      715.72      872.16     16.84 o
   4   1   6      133.83      123.99      2.30 o
   5   1   6      233.49      279.40      5.72 o
   6   1   6        0.61        1.75      0.77 o
   7   1   6       45.74       45.72      2.16 o
   8   1   6        0.34        0.44      0.93 o
   9   1   6       59.89       63.27      2.84 o
  -9   2   6       56.99       61.02      3.50 o
  -8   2   6        2.29        1.08      0.61 o
  -7   2   6       65.30       62.35      1.81 o
  -6   2   6       33.64       34.84      1.17 o
  -5   2   6      250.34      286.51      5.72 o
  -4   2   6      107.02       96.93      2.15 o
  -3   2   6      615.01      729.56     18.97 o
  -2   2   6      277.43      270.26      6.47 o
  -1   2   6        2.28        2.24      0.22 o
   0   2   6       13.86       24.81      1.58 o
   1   2   6       35.54       42.62      2.02 o
   2   2   6      168.06      153.74      2.69 o
   3   2   6        1.03        0.87      0.26 o
   4   2   6      539.43      614.66     12.02 o
   5   2   6        7.63       12.51      0.62 o
   6   2   6        7.97       12.38      1.08 o
   7   2   6       11.04        9.85      1.08 o
   8   2   6        0.14        0.87      0.93 o
   9   2   6       37.69       42.49      2.24 o
  -8   3   6        0.40       -0.68      0.68 o
  -7   3   6       40.23       37.43      1.30 o
  -6   3   6        1.86        3.32      0.71 o
  -5   3   6       17.02       19.06      0.99 o
  -4   3   6      119.86      106.91      3.50 o
  -3   3   6      289.48      314.41      6.13 o
  -2   3   6       24.91       43.71      0.92 o
  -1   3   6      845.46      838.74     13.79 o
   0   3   6       17.06       29.82      0.73 o
   1   3   6      449.44      565.09      9.37 o
   2   3   6      654.22      685.02     17.19 o
   3   3   6      367.71      448.58      9.72 o
   4   3   6        0.31        1.58      0.52 o
   5   3   6       82.19       82.61      2.70 o
   6   3   6       36.36       34.94      1.77 o
   7   3   6      150.69      147.29      4.41 o
   8   3   6        6.43        8.06      1.15 o
   9   3   6        8.84        9.51      1.42 o
  -9   4   6       21.49       22.29      1.46 o
  -8   4   6        0.03       -0.49      0.68 o
  -7   4   6       59.24       59.25      2.08 o
  -6   4   6        0.00        0.56      0.43 o
  -5   4   6      167.07      171.13      3.58 o
  -4   4   6      171.03      178.47      4.64 o
  -3   4   6      469.63      487.72      8.13 o
  -2   4   6        0.63        3.82      0.41 o
  -1   4   6      455.66      494.44      8.18 o
   0   4   6      139.70      156.24      2.73 o
   1   4   6      847.52      900.88     14.85 o
   2   4   6      219.81      228.13      3.92 o
   3   4   6      119.80      123.26      2.28 o
   4   4   6       23.55       25.41      0.99 o
   5   4   6       23.41       22.68      1.72 o
   6   4   6       10.21       12.70      0.87 o
   7   4   6       14.38       13.90      1.31 o
   8   4   6        4.41        3.80      1.00 o
   9   4   6       11.54       12.26      1.39 o
  -9   5   6        3.18        2.96      1.00 o
  -8   5   6        5.39        5.35      1.00 o
  -7   5   6      191.09      182.13      4.79 o
  -6   5   6        4.05        2.04      0.68 o
  -5   5   6        2.27        1.85      0.41 o
  -4   5   6        7.20        4.02      0.45 o
  -3   5   6       14.77       24.98      0.88 o
  -2   5   6      217.24      242.44      4.12 o
  -1   5   6       12.03       11.81      0.87 o
   0   5   6        0.26        5.09      0.78 o
   1   5   6     4065.39     4603.99     75.08 o
   2   5   6      146.37      165.11      2.94 o
   3   5   6      905.93     1067.99     17.62 o
   4   5   6       16.50       20.94      1.22 o
   5   5   6        0.62        0.26      0.45 o
   6   5   6       11.11       12.43      0.87 o
   7   5   6       85.60       82.66      2.27 o
   8   5   6       43.35       43.09      2.51 o
   9   5   6        2.03       -0.44      0.93 o
  -9   6   6        1.18       -0.12      0.84 o
  -8   6   6       14.85       17.81      1.31 o
  -7   6   6       50.85       49.53      1.99 o
  -6   6   6        9.15        5.44      0.84 o
  -5   6   6        0.72        0.12      0.52 o
  -4   6   6       43.31       44.84      1.25 o
  -3   6   6       19.95       21.19      0.64 o
  -2   6   6      205.98      232.23      3.99 o
  -1   6   6        4.63        2.38      0.77 o
   0   6   6      302.78      302.03      5.10 o
   1   6   6      358.02      391.66      6.59 o
   2   6   6      216.52      214.51      3.72 o
   3   6   6      104.31       89.19      2.14 o
   4   6   6       31.01       25.38      1.08 o
   5   6   6       54.17       50.94      1.54 o
   6   6   6       25.13       24.85      1.17 o
   7   6   6        0.95       -0.63      0.63 o
   8   6   6       13.01       12.84      1.31 o
   9   6   6        3.05        2.14      1.00 o
  -9   7   6       21.13       26.39      1.62 o
  -8   7   6        1.19        1.97      0.93 o
  -7   7   6       29.25       27.73      1.52 o
  -6   7   6        0.00       -0.27      0.68 o
  -5   7   6        1.94        0.98      0.62 o
  -4   7   6        0.16        0.95      0.41 o
  -3   7   6       29.98       25.47      0.95 o
  -2   7   6      616.55      599.57      9.98 o
  -1   7   6       93.16      121.67      2.24 o
   0   7   6      344.08      374.10      6.27 o
   1   7   6      572.66      653.34     10.84 o
   2   7   6       83.43       73.73      1.78 o
   3   7   6      114.16      118.61      2.69 o
   4   7   6      273.54      278.87      5.84 o
   5   7   6       16.31       15.18      0.87 o
   6   7   6      300.68      311.59      6.63 o
   7   7   6       13.54       16.72      1.98 o
   8   7   6        2.06        1.77      0.89 o
   9   7   6        2.46        2.09      1.05 o
  -8   8   6       23.75       25.00      1.86 o
  -7   8   6       29.51       25.85      1.52 o
  -6   8   6        7.04        4.55      0.84 o
  -5   8   6        0.06       -0.55      0.55 o
  -4   8   6       25.16       24.96      0.99 o
  -3   8   6       91.02      105.33      2.44 o
  -2   8   6        5.83        5.37      0.45 o
  -1   8   6       88.11      117.89      2.19 o
   0   8   6       13.00       18.39      0.66 o
   1   8   6       85.32       91.82      1.77 o
   2   8   6        1.09        2.02      0.30 o
   3   8   6      206.63      197.25      4.24 o
   4   8   6        0.15        0.15      0.51 o
   5   8   6      145.13      138.54      3.28 o
   6   8   6       35.48       30.84      1.38 o
   7   8   6        0.13        0.07      0.69 o
   8   8   6        3.13        3.49      0.79 o
   9   8   6       17.15       22.33      1.77 o
  -8   9   6        0.04       -0.98      0.98 o
  -7   9   6        1.74       -0.44      1.20 o
  -6   9   6        0.00       -0.85      1.20 o
  -5   9   6        0.00       -1.09      1.09 o
  -4   9   6        1.26        0.63      0.78 o
  -3   9   6       84.65       88.99      2.10 o
  -2   9   6        2.32        3.00      0.45 o
  -1   9   6      108.40      110.96      4.05 o
   0   9   6       42.41       38.89      0.98 o
   1   9   6      812.78      864.08     15.21 o
   2   9   6       13.21       10.54      0.63 o
   3   9   6      316.16      311.03      6.38 o
   4   9   6        0.71        0.67      0.56 o
   5   9   6        0.25        0.70      1.12 o
   6   9   6        3.66        1.99      0.67 o
   7   9   6        1.76        1.50      0.71 o
   8   9   6        0.34        0.22      0.93 o
   9   9   6        0.35       -1.31      1.31 o
  -8  10   6        3.26        1.68      1.00 o
  -7  10   6        7.14        6.12      1.00 o
  -6  10   6        0.24       -0.68      0.68 o
  -5  10   6        2.19        2.24      0.68 o
  -4  10   6       68.18       65.69      1.81 o
  -3  10   6      405.41      412.97      8.42 o
  -2  10   6      112.44      111.44      3.58 o
  -1  10   6     1307.97     1323.45     26.21 o
   0  10   6       31.15       29.74      1.05 o
   1  10   6      578.97      604.04     10.14 o
   2  10   6       31.76       32.84      1.17 o
   3  10   6     1186.68     1219.82     23.86 o
   4  10   6      215.68      216.79      5.84 o
   5  10   6      219.82      212.63      4.71 o
   6  10   6        6.57        8.39      0.87 o
   7  10   6        6.45        9.27      0.92 o
   8  10   6        0.03       -0.71      0.71 o
   9  10   6        0.21       -0.44      0.93 o
  -7  11   6        0.27       -0.84      0.84 o
  -6  11   6        0.02       -0.68      0.68 o
  -5  11   6       32.56       30.67      1.55 o
  -4  11   6        5.56        4.46      0.67 o
  -3  11   6        4.55        4.18      0.58 o
  -2  11   6       59.79       58.41      1.64 o
  -1  11   6       42.39       40.66      1.30 o
   0  11   6       55.01       56.32      1.55 o
   1  11   6      145.84      131.18      4.37 o
   2  11   6        6.25        3.13      0.68 o
   3  11   6       18.48       19.14      1.26 o
   4  11   6        1.42        0.90      0.67 o
   5  11   6       57.31       62.69      2.70 o
   6  11   6        1.93        1.87      0.71 o
   7  11   6        5.70        3.74      0.82 o
   8  11   6       10.45       11.74      1.12 o
  -7  12   6        0.09       -0.84      0.84 o
  -6  12   6       12.95       10.50      1.15 o
  -5  12   6        0.31       -0.77      0.77 o
  -4  12   6        1.64        1.99      0.58 o
  -3  12   6      550.92      590.04     11.39 o
  -2  12   6       15.94       16.45      0.92 o
  -1  12   6      479.15      505.20      9.74 o
   0  12   6      104.73       98.28      2.31 o
   1  12   6      545.27      554.41     13.36 o
   2  12   6        1.20        0.05      0.68 o
   3  12   6      709.07      716.81     22.74 o
   4  12   6       41.69       35.66      1.46 o
   5  12   6        0.71        0.46      0.61 o
   6  12   6        0.65        0.38      0.81 o
   7  12   6        0.29        0.08      0.71 o
   8  12   6        3.88        4.51      1.08 o
  -7  13   6        0.08        0.87      1.31 o
  -6  13   6        5.77        6.54      1.15 o
  -5  13   6        9.52        8.21      1.08 o
  -4  13   6        0.22       -0.32      0.95 o
  -3  13   6        0.13        0.87      0.58 o
  -2  13   6        1.43        0.31      0.54 o
  -1  13   6       44.75       42.66      1.43 o
   0  13   6        8.80        6.20      0.67 o
   1  13   6      512.73      540.75     13.13 o
   2  13   6        7.28        6.03      0.87 o
   3  13   6      111.34      112.99      3.40 o
   4  13   6       23.35       20.49      1.31 o
   5  13   6        0.31        0.59      0.67 o
   6  13   6        0.19       -0.27      0.71 o
   7  13   6        1.60        0.11      0.93 o
   8  13   6        0.48        1.09      1.31 o
  -6  14   6        8.28        9.65      1.31 o
  -5  14   6        6.21        7.15      1.86 o
  -4  14   6        6.31        5.55      0.79 o
  -3  14   6       41.12       38.02      1.38 o
  -2  14   6       34.73       31.06      1.81 o
  -1  14   6        0.92        0.73      0.54 o
   0  14   6       10.07        8.77      0.93 o
   1  14   6        0.82        0.97      0.68 o
   2  14   6       77.83       74.46      2.84 o
   3  14   6        0.79        0.63      0.68 o
   4  14   6        5.17        5.68      0.93 o
   5  14   6       27.13       28.25      1.55 o
   6  14   6        1.15        0.64      0.84 o
   7  14   6       24.56       32.78      1.55 o
  -5  15   6        0.73        0.93      1.00 o
  -4  15   6        0.00       -0.01      0.71 o
  -3  15   6       20.51       23.03      1.17 o
  -2  15   6       16.17       16.25      0.96 o
  -1  15   6        6.35        5.65      0.67 o
   0  15   6       65.85       59.27      2.16 o
   1  15   6        8.25       10.54      1.00 o
   2  15   6       61.76       59.19      3.83 o
   3  15   6       96.22      107.82      3.40 o
   4  15   6        5.91        5.03      0.93 o
   5  15   6        7.11        6.83      1.31 o
   6  15   6       19.95       23.42      1.62 o
  -4  16   6        0.58        0.16      0.71 o
  -3  16   6        8.19        9.26      0.87 o
  -2  16   6        0.78        0.80      0.63 o
  -1  16   6        1.48        0.87      0.77 o
   0  16   6        0.00        0.36      0.68 o
   1  16   6       14.85       14.95      1.24 o
   2  16   6        6.70        7.53      1.00 o
   3  16   6       15.41       14.64      2.73 o
   4  16   6        0.07       -0.66      0.77 o
   5  16   6        9.07       12.15      1.24 o
   6  16   6        0.51        0.22      1.31 o
  -4  17   6        1.13        0.39      1.00 o
  -3  17   6        1.45        2.60      0.77 o
  -2  17   6        3.46        3.06      0.93 o
  -1  17   6       14.18       19.19      1.75 o
   0  17   6       16.43       17.29      1.97 o
   1  17   6       89.76      102.93      3.25 o
   2  17   6        0.25       -0.18      0.84 o
   3  17   6       52.87       61.21      6.67 o
   4  17   6        1.19        1.64      0.93 o
  -2  18   6        1.83        3.01      1.00 o
  -1  18   6       28.27       38.55      2.51 o
   0  18   6        7.10        5.66      1.00 o
   1  18   6       10.75       16.19      1.39 o
   2  18   6        3.06        2.12      1.00 o
   3  18   6        9.19       13.65      1.64 o
  -1 -15   7       34.65       47.24      3.06 o
   0 -15   7        9.63        8.84      1.15 o
   1 -15   7        1.74        2.06      1.64 o
  -1 -14   7        2.51        2.41      0.93 o
   0 -14   7        0.86       -0.84      0.84 o
   1 -14   7       16.36       17.27      1.75 o
   2 -14   7        2.27        3.26      1.97 o
  -5 -13   7        1.54        2.62      1.75 o
  -1 -13   7        2.36        3.65      0.93 o
   0 -13   7       56.71       64.47      2.47 o
   1 -13   7        2.77        3.21      1.00 o
   2 -13   7        1.57        0.15      0.89 o
   3 -13   7        4.16        2.97      1.05 o
  -6 -12   7        0.07       -0.69      0.89 o
  -5 -12   7        0.03        0.35      0.98 o
  -4 -12   7        0.40        0.66      1.64 o
  -2 -12   7       18.30       21.39      2.62 o
  -1 -12   7        3.90        1.18      1.20 o
   0 -12   7        5.78        6.29      1.00 o
   1 -12   7        8.53        8.92      1.05 o
   2 -12   7        1.93        3.41      1.00 o
   3 -12   7        8.97        8.85      1.53 o
   4 -12   7       10.09       12.43      1.31 o
  -7 -11   7        1.40        3.06      1.75 o
  -6 -11   7        0.09       -0.58      0.84 o
  -5 -11   7       24.00       29.39      1.68 o
  -4 -11   7        0.26       -0.07      0.68 o
  -3 -11   7       10.25        8.53      1.09 o
  -2 -11   7       11.34       14.81      1.53 o
  -1 -11   7       68.90       80.09      4.59 o
   0 -11   7        7.20        7.84      1.00 o
   1 -11   7       12.95       15.57      1.15 o
   2 -11   7       43.53       51.44      4.37 o
   3 -11   7        7.38        5.79      1.00 o
   4 -11   7        3.22        1.75      0.93 o
   5 -11   7        0.16       -0.10      1.53 o
  -7 -10   7       13.91       20.17      1.52 o
  -6 -10   7        6.13        7.87      1.05 o
  -5 -10   7        2.31        1.22      0.73 o
  -4 -10   7        0.19       -0.53      1.09 o
  -3 -10   7       40.52       46.29      1.50 o
  -2 -10   7        6.36        6.75      0.67 o
  -1 -10   7      152.32      162.07      3.62 o
   0 -10   7       20.88       21.76      1.39 o
   1 -10   7      107.22      122.55      4.92 o
   2 -10   7        2.79        4.34      0.84 o
   3 -10   7       13.74       15.24      1.24 o
   4 -10   7        2.13        2.41      0.93 o
   5 -10   7        1.36        1.53      1.00 o
   6 -10   7        0.20       -0.29      0.89 o
  -7  -9   7        0.06        0.40      0.84 o
  -6  -9   7        0.48        0.22      0.84 o
  -5  -9   7       20.22       19.18      1.31 o
  -4  -9   7       24.15       29.85      1.46 o
  -3  -9   7      327.64      360.10      7.23 o
  -2  -9   7        1.19        0.15      0.48 o
  -1  -9   7       36.39       34.17      1.38 o
   0  -9   7        6.16        2.92      0.58 o
   1  -9   7       15.51       17.46      1.97 o
   2  -9   7       29.97       28.77      1.55 o
   3  -9   7        1.31        0.92      0.73 o
   4  -9   7       17.09       15.09      1.24 o
   5  -9   7       40.83       37.20      1.93 o
   6  -9   7        0.72        1.39      2.19 o
   7  -9   7        0.50        1.31      1.53 o
  -8  -8   7       23.30       32.22      2.19 o
  -7  -8   7        1.58        0.52      0.84 o
  -6  -8   7        0.03       -0.46      0.68 o
  -5  -8   7       19.50       20.28      1.31 o
  -4  -8   7       82.04       91.85      2.31 o
  -3  -8   7      154.25      168.78      3.70 o
  -2  -8   7       65.27       62.38      1.47 o
  -1  -8   7      749.53      770.82     15.02 o
   0  -8   7      126.03      121.96      6.15 o
   1  -8   7       52.62       60.20      1.72 o
   2  -8   7      121.51      122.82      3.48 o
   3  -8   7        1.46       -0.56      0.87 o
   4  -8   7        0.62        1.14      0.73 o
   5  -8   7        3.01        3.39      0.93 o
   6  -8   7        1.01        3.11      1.00 o
   7  -8   7        1.44        2.41      1.08 o
  -8  -7   7        0.17       -0.02      0.84 o
  -7  -7   7        1.04        0.40      0.84 o
  -6  -7   7       15.42       20.98      1.53 o
  -5  -7   7       41.39       42.17      1.77 o
  -4  -7   7       14.62       15.86      0.95 o
  -3  -7   7       97.07       99.95      2.35 o
  -2  -7   7        7.70        5.98      0.48 o
  -1  -7   7      372.71      367.73      6.28 o
   0  -7   7      307.77      297.38     11.04 o
   1  -7   7      253.31      264.53      5.46 o
   2  -7   7      219.26      219.17      5.63 o
   3  -7   7       29.69       29.73      1.22 o
   4  -7   7        9.95       10.08      1.08 o
   5  -7   7       16.87       15.34      1.24 o
   6  -7   7        0.20        0.33      0.77 o
   7  -7   7        0.04        0.33      0.93 o
   8  -7   7        0.48        1.53      1.53 o
  -8  -6   7        1.23        1.09      0.84 o
  -7  -6   7        2.24        1.69      0.84 o
  -6  -6   7       13.90       14.59      1.15 o
  -5  -6   7       91.07       77.61      2.01 o
  -4  -6   7      274.93      251.81      7.20 o
  -3  -6   7      548.23      528.22     13.06 o
  -2  -6   7       20.23       12.60      0.92 o
  -1  -6   7       48.28       45.47      1.12 o
   0  -6   7        0.39        0.38      0.45 o
   1  -6   7      488.61      519.91     12.32 o
   2  -6   7       14.67       14.25      0.76 o
   3  -6   7      142.57      128.13      3.55 o
   4  -6   7       31.17       27.57      1.22 o
   5  -6   7        3.14        5.04      0.93 o
   6  -6   7        7.95        5.98      0.93 o
   7  -6   7        2.16        1.09      0.93 o
   8  -6   7        1.88        1.09      0.93 o
  -8  -5   7        4.39        6.78      1.42 o
  -7  -5   7        0.62       -0.17      0.68 o
  -6  -5   7       21.24       22.84      1.31 o
  -5  -5   7        0.00       -0.22      0.51 o
  -4  -5   7       38.01       31.46      1.14 o
  -3  -5   7       90.78       77.04      1.89 o
  -2  -5   7        5.54        4.39      0.37 o
  -1  -5   7       77.74       62.74      1.34 o
   0  -5   7      127.69      110.81      2.10 o
   1  -5   7       62.35       66.35      1.68 o
   2  -5   7      102.79      108.69      2.52 o
   3  -5   7        2.78        2.00      0.68 o
   4  -5   7      123.92      127.30      4.28 o
   5  -5   7        8.38        8.22      0.76 o
   6  -5   7        0.25        0.55      0.77 o
   7  -5   7        2.96        2.51      0.93 o
   8  -5   7        8.77       10.06      1.97 o
  -9  -4   7        0.05        0.98      0.93 o
  -8  -4   7       11.73       10.57      1.15 o
  -7  -4   7        3.60        5.47      0.84 o
  -6  -4   7      246.57      226.83      6.03 o
  -5  -4   7       20.76       17.46      0.92 o
  -4  -4   7      395.76      349.71      6.92 o
  -3  -4   7       40.44       46.42      1.30 o
  -2  -4   7       26.39       19.06      0.68 o
  -1  -4   7       26.97       40.82      0.98 o
   0  -4   7      912.35      990.53     16.32 o
   1  -4   7       59.13       54.24      1.43 o
   2  -4   7       41.91       36.91      2.43 o
   3  -4   7      419.18      433.49      8.64 o
   4  -4   7      114.32      105.56      2.56 o
   5  -4   7        0.50        0.00      0.72 o
   6  -4   7        0.91        0.29      0.51 o
   7  -4   7        0.21        0.04      0.84 o
   8  -4   7       36.80       33.68      3.06 o
  -9  -3   7        0.08       -0.22      1.20 o
  -8  -3   7       12.61       13.61      1.15 o
  -7  -3   7       17.35       13.42      1.05 o
  -6  -3   7      165.71      161.92      6.88 o
  -5  -3   7      114.63      113.35      2.61 o
  -4  -3   7       55.30       49.01      1.39 o
  -3  -3   7       85.31       97.26      2.23 o
  -2  -3   7       23.09       25.51      0.75 o
  -1  -3   7     1277.32     1288.95     21.17 o
   0  -3   7      546.08      568.06      9.46 o
   1  -3   7     1247.05     1309.34     25.12 o
   2  -3   7      856.90      888.12     17.15 o
   3  -3   7        5.90        3.26      0.51 o
   4  -3   7      119.50      112.21      3.40 o
   5  -3   7        0.03        0.58      0.51 o
   6  -3   7       38.90       37.07      1.38 o
   7  -3   7       31.93       30.37      1.41 o
   9  -3   7        0.00        0.22      1.75 o
  -9  -2   7       12.67       13.59      1.31 o
  -8  -2   7        7.49        6.82      1.31 o
  -7  -2   7        4.47        4.04      0.84 o
  -6  -2   7      194.20      177.13      3.82 o
  -5  -2   7        4.17        5.79      0.59 o
  -4  -2   7       16.05       17.16      0.84 o
  -3  -2   7       70.79       91.61      2.10 o
  -2  -2   7     1351.12     1415.46     23.25 o
  -1  -2   7      451.24      436.22      7.31 o
   0  -2   7     2720.77     2907.65     47.49 o
   1  -2   7     1768.23     1880.20     35.93 o
   2  -2   7      445.74      482.08      9.51 o
   3  -2   7      222.82      211.23      4.48 o
   4  -2   7       24.81       22.29      0.96 o
   5  -2   7        2.03        1.77      0.54 o
   6  -2   7       10.16        7.68      0.73 o
   7  -2   7       11.50       10.06      1.75 o
   8  -2   7        5.10        4.33      1.15 o
   9  -2   7        5.07        8.09      2.19 o
  -9  -1   7        0.92        0.52      0.84 o
  -8  -1   7       19.02       17.34      1.31 o
  -7  -1   7       16.39       16.85      1.03 o
  -6  -1   7      153.38      141.80      3.19 o
  -5  -1   7      243.62      231.66      4.75 o
  -4  -1   7       55.17       56.05      1.53 o
  -3  -1   7      883.47      935.50     17.67 o
  -2  -1   7       34.01       37.57      1.54 o
  -1  -1   7       26.33       20.61      0.66 o
   0  -1   7      320.47      271.83      4.63 o
   1  -1   7      190.15      181.53      3.77 o
   2  -1   7       46.92       43.55      1.45 o
   3  -1   7       37.19       38.17      1.16 o
   4  -1   7       15.82       18.49      0.90 o
   5  -1   7       45.24       54.85      1.61 o
   6  -1   7       25.40       24.43      2.62 o
   7  -1   7       91.14      101.77      7.11 o
   8  -1   7        0.00       -0.87      0.93 o
   9  -1   7        5.70        7.21      1.31 o
  -9   0   7        5.37        6.89      1.08 o
  -8   0   7       29.11       30.82      1.62 o
  -7   0   7        0.17        0.09      0.54 o
  -6   0   7       24.89       21.46      1.09 o
  -5   0   7       23.79       22.15      1.02 o
  -4   0   7       90.81      101.97      2.31 o
  -3   0   7      359.55      339.70      6.64 o
  -2   0   7      290.58      328.53      6.42 o
  -1   0   7      165.77      181.19      3.74 o
   0   0   7      700.47      756.47     12.48 o
   1   0   7        7.55        0.68      0.28 o
   2   0   7      150.10      156.53      3.30 o
   3   0   7        0.04        0.31      0.32 o
   4   0   7       93.23       80.18      3.52 o
   5   0   7        1.35        0.31      0.52 o
   6   0   7       75.39       71.21      3.06 o
   7   0   7       15.39       11.77      1.31 o
   8   0   7        0.39       -0.84      0.84 o
   9   0   7        0.91        0.80      1.15 o
  -9   1   7       41.43       43.19      2.19 o
  -8   1   7        4.94        3.76      0.71 o
  -7   1   7       73.82       71.48      1.93 o
  -6   1   7        6.44        4.91      0.58 o
  -5   1   7       58.91       61.29      1.60 o
  -4   1   7      219.13      213.75      5.41 o
  -3   1   7       61.55       80.68      1.89 o
  -2   1   7       26.94       21.94      1.48 o
  -1   1   7      167.54      240.31      4.09 o
   0   1   7       71.05       74.91      1.44 o
   1   1   7        0.58        3.97      0.53 o
   2   1   7      286.47      315.30      6.28 o
   3   1   7       44.90       50.09      1.32 o
   4   1   7      531.96      532.02     19.91 o
   5   1   7       79.35       75.97      2.75 o
   6   1   7      110.74      111.12      6.23 o
   7   1   7        8.30        7.97      1.86 o
   8   1   7       29.01       29.25      2.19 o
   9   1   7       13.34       20.68      2.62 o
  -9   2   7       11.32       10.50      1.75 o
  -8   2   7       34.75       38.11      1.43 o
  -7   2   7       11.54       10.84      0.84 o
  -6   2   7       71.41       71.76      3.15 o
  -5   2   7       79.42       73.57      2.13 o
  -4   2   7      276.83      276.29      8.74 o
  -3   2   7      149.87      167.65      3.45 o
  -2   2   7       22.99       20.18      0.67 o
  -1   2   7     1423.02     1564.15     25.61 o
   0   2   7     1102.22     1234.24     20.27 o
   1   2   7     1452.08     1662.77     27.24 o
   2   2   7        2.84        1.92      0.30 o
   3   2   7      425.19      491.58      9.64 o
   4   2   7        2.31        3.09      0.73 o
   5   2   7       78.33       82.63      2.78 o
   6   2   7        5.71        6.03      0.93 o
   7   2   7       50.44       54.50      2.32 o
   8   2   7       21.99       23.96      1.70 o
   9   2   7        9.61       13.77      1.55 o
  -8   3   7       12.63       11.69      1.15 o
  -7   3   7        0.51       -0.19      0.54 o
  -6   3   7       26.37       23.27      0.99 o
  -5   3   7        6.54        7.10      0.58 o
  -4   3   7      136.38      136.71      2.90 o
  -3   3   7       34.13       36.24      1.05 o
  -2   3   7      460.44      513.45      8.54 o
  -1   3   7      366.71      282.51      4.80 o
   0   3   7       17.60       19.68      0.62 o
   1   3   7        6.81       19.13      0.62 o
   2   3   7        8.34        4.58      0.50 o
   3   3   7       60.69       43.29      1.86 o
   4   3   7      317.81      343.76      8.49 o
   5   3   7       22.57       21.45      1.39 o
   6   3   7       14.84       13.79      1.24 o
   7   3   7        4.12        3.58      1.00 o
   8   3   7        0.24        0.55      0.93 o
   9   3   7       27.15       34.59      2.08 o
  -9   4   7        0.36        0.24      1.64 o
  -8   4   7        0.11       -0.39      0.73 o
  -7   4   7        0.30       -0.10      0.68 o
  -6   4   7      116.96      106.03      2.48 o
  -5   4   7       23.72       20.85      0.87 o
  -4   4   7      181.56      177.24      3.70 o
  -3   4   7        0.62        0.25      0.28 o
  -2   4   7        5.74        7.72      0.74 o
  -1   4   7       92.98      117.37      2.13 o
   0   4   7     1610.89     1752.51     28.69 o
   1   4   7      405.12      403.64      6.78 o
   2   4   7      464.06      508.04      8.49 o
   3   4   7        1.06        2.46      0.54 o
   4   4   7       57.51       58.02      2.08 o
   5   4   7      182.53      189.16      6.34 o
   6   4   7       64.34       62.20      2.84 o
   7   4   7       14.40       14.75      1.31 o
   8   4   7       47.53       50.10      2.32 o
   9   4   7        3.14        4.37      1.24 o
  -9   5   7        0.25       -0.66      1.53 o
  -8   5   7        5.22        3.24      0.89 o
  -7   5   7       43.05       41.47      1.77 o
  -6   5   7        0.79        0.73      0.68 o
  -5   5   7        7.76       12.02      0.67 o
  -4   5   7       27.62       19.01      0.79 o
  -3   5   7       84.98       98.24      1.83 o
  -2   5   7      360.09      369.96      6.25 o
  -1   5   7     1682.75     1933.28     31.61 o
   0   5   7      478.12      608.33     10.11 o
   1   5   7      802.78      766.87     15.85 o
   2   5   7      762.94      839.17     13.86 o
   3   5   7     1143.53     1331.98     21.92 o
   4   5   7        8.87        7.44      0.58 o
   5   5   7       79.63       72.18      1.92 o
   6   5   7       14.36       14.25      1.24 o
   7   5   7       77.70       73.17      5.03 o
   8   5   7       10.98        9.96      1.24 o
   9   5   7        2.22        3.43      1.15 o
  -9   6   7        7.06        6.42      1.15 o
  -8   6   7       22.68       20.40      1.46 o
  -7   6   7        1.68        3.11      0.98 o
  -6   6   7        2.33        2.88      0.68 o
  -5   6   7        1.21        1.42      1.20 o
  -4   6   7       18.77       17.40      0.79 o
  -3   6   7      191.60      170.88      4.89 o
  -2   6   7        0.10        1.74      0.41 o
  -1   6   7      211.59      198.33      3.47 o
   0   6   7      965.28     1085.81     17.87 o
   1   6   7       57.31       55.02      1.17 o
   2   6   7      821.67      839.11     13.91 o
   3   6   7       95.08       88.74      2.28 o
   4   6   7       92.93       87.41      2.18 o
   5   6   7       68.40       69.32      2.37 o
   6   6   7      423.91      419.22      8.69 o
   7   6   7        0.21        0.68      0.84 o
   8   6   7       14.25       14.70      1.97 o
   9   6   7        2.62        2.08      1.08 o
  -9   7   7        2.19        0.87      1.53 o
  -8   7   7        8.92        8.83      1.21 o
  -7   7   7        7.82        5.34      1.00 o
  -6   7   7       20.61       15.79      1.20 o
  -5   7   7        0.14       -0.09      0.52 o
  -4   7   7       25.56       21.50      1.15 o
  -3   7   7      112.00      130.35      2.78 o
  -2   7   7      754.35      833.29     13.80 o
  -1   7   7     1440.13     1630.90     26.71 o
   0   7   7     1443.71     1654.95     27.12 o
   1   7   7      807.03      782.71     12.96 o
   2   7   7        0.01       -0.09      0.26 o
   3   7   7        0.60        0.10      0.41 o
   4   7   7       50.94       47.37      1.47 o
   5   7   7       35.25       36.04      1.40 o
   6   7   7       18.23       20.06      1.43 o
   7   7   7       11.60        5.11      1.00 o
   8   7   7       17.45       19.63      1.46 o
   9   7   7        0.37        0.35      1.00 o
  -8   8   7       52.97       48.25      2.08 o
  -7   8   7        0.02       -0.73      0.73 o
  -6   8   7        0.44       -0.68      0.68 o
  -5   8   7        0.06        0.53      0.68 o
  -4   8   7      286.16      277.39      6.73 o
  -3   8   7      256.94      259.17      5.17 o
  -2   8   7       67.07       74.71      1.89 o
  -1   8   7      735.64      776.11     12.84 o
   0   8   7      393.87      422.55      7.14 o
   1   8   7      196.07      208.61      3.65 o
   2   8   7       43.93       34.14      1.13 o
   3   8   7        7.56        3.80      0.51 o
   4   8   7      422.58      374.87      7.69 o
   5   8   7       27.07       24.99      1.17 o
   6   8   7      219.86      214.29      4.78 o
   7   8   7        3.41        2.70      0.76 o
   8   8   7        0.05        0.04      0.84 o
   9   8   7        0.20        0.00      1.31 o
  -8   9   7        0.18       -0.89      0.89 o
  -7   9   7        9.04        7.72      1.31 o
  -6   9   7        2.06        0.44      0.73 o
  -5   9   7        6.73        6.09      0.84 o
  -4   9   7        4.49        5.41      1.20 o
  -3   9   7       22.49       21.07      0.92 o
  -2   9   7       10.94       14.59      0.76 o
  -1   9   7      294.19      311.93      6.10 o
   0   9   7      170.86      154.31      4.29 o
   1   9   7      521.48      472.04      7.93 o
   2   9   7        1.49        1.83      0.60 o
   3   9   7        2.27        2.51      0.54 o
   4   9   7       22.25       21.08      1.41 o
   5   9   7        2.72        0.96      0.64 o
   6   9   7        6.41        7.17      0.82 o
   7   9   7        7.24        7.52      0.87 o
   8   9   7        8.97       10.85      1.42 o
   9   9   7        0.37       -1.31      1.31 o
  -8  10   7        0.78       -1.09      1.31 o
  -7  10   7        0.15       -0.87      0.87 o
  -6  10   7        4.15        2.77      1.75 o
  -5  10   7       13.01       12.60      1.08 o
  -4  10   7       24.07       21.55      1.31 o
  -3  10   7      220.40      207.90      5.48 o
  -2  10   7      131.31      131.14      2.90 o
  -1  10   7       38.83       39.28      1.73 o
   0  10   7      177.18      177.63      3.70 o
   1  10   7      193.27      189.47      4.73 o
   2  10   7       56.64       47.64      1.43 o
   3  10   7      862.16      870.45     17.18 o
   4  10   7      191.85      189.04      4.24 o
   5  10   7      143.07      130.38      3.19 o
   6  10   7       46.51       50.77      1.76 o
   7  10   7        0.31        0.18      0.67 o
   8  10   7        1.18        0.21      0.79 o
  -7  11   7        1.61        0.22      0.93 o
  -6  11   7        0.41        0.36      0.84 o
  -5  11   7        4.53        3.40      0.84 o
  -4  11   7        9.91        7.34      0.93 o
  -3  11   7       23.17       25.59      1.12 o
  -2  11   7       46.66       48.29      1.47 o
  -1  11   7      288.82      292.19      5.84 o
   0  11   7       41.59       43.84      1.30 o
   1  11   7       10.17       13.38      1.00 o
   2  11   7        4.28        3.98      0.63 o
   3  11   7       71.25       70.46      1.97 o
   4  11   7        5.68        5.86      0.76 o
   5  11   7       54.89       51.64      1.71 o
   6  11   7        6.25        8.35      1.25 o
   7  11   7        3.66        0.70      0.71 o
   8  11   7       10.53       13.97      1.17 o
  -7  12   7        2.82        3.50      1.53 o
  -6  12   7        0.00       -0.44      1.20 o
  -5  12   7       45.52       45.16      1.93 o
  -4  12   7        4.65        3.82      1.97 o
  -3  12   7       19.11       22.73      1.50 o
  -2  12   7      154.17      162.53      3.49 o
  -1  12   7      319.89      348.55      6.94 o
   0  12   7       62.05       71.33      2.41 o
   1  12   7     1162.05     1129.63     38.82 o
   2  12   7       47.36       47.99      4.48 o
   3  12   7        0.00        2.41      0.77 o
   4  12   7       59.97       63.43      1.89 o
   5  12   7        0.00       -0.67      0.67 o
   6  12   7        1.90        0.00      0.93 o
   7  12   7        1.38        2.86      0.82 o
   8  12   7       21.66       26.35      1.53 o
  -6  13   7        0.26       -0.55      0.93 o
  -5  13   7       11.26        8.94      1.15 o
  -4  13   7        2.33       -0.40      0.84 o
  -3  13   7        1.28        1.37      0.64 o
  -2  13   7        0.20       -0.70      0.70 o
  -1  13   7       63.55       62.91      1.77 o
   0  13   7       59.68       57.74      2.01 o
   1  13   7      127.89      125.32      5.47 o
   2  13   7       11.83       10.61      0.93 o
   3  13   7      440.48      433.39     19.79 o
   4  13   7        1.21        1.42      1.20 o
   5  13   7       33.69       28.79      1.33 o
   6  13   7        4.43        5.49      1.19 o
   7  13   7        1.45       -0.08      0.79 o
  -6  14   7        0.11       -1.31      1.31 o
  -5  14   7        1.27       -0.33      0.93 o
  -4  14   7        1.38       -0.32      0.84 o
  -3  14   7       27.68       28.24      1.26 o
  -2  14   7       20.83       19.38      1.05 o
  -1  14   7       25.72       25.24      1.14 o
   0  14   7        3.16        3.09      1.20 o
   1  14   7       17.34       14.38      1.53 o
   2  14   7        0.13        0.11      0.77 o
   3  14   7        4.45        4.55      0.93 o
   4  14   7        0.01       -0.58      0.68 o
   5  14   7        1.27        0.66      0.77 o
   6  14   7        0.98       -0.68      0.84 o
   7  14   7        4.30        6.64      1.15 o
  -5  15   7        1.12       -0.22      0.93 o
  -4  15   7        6.41        5.72      1.31 o
  -3  15   7        0.71        0.94      0.64 o
  -2  15   7       13.57       13.45      0.92 o
  -1  15   7       11.56       11.88      2.41 o
   0  15   7        2.51        1.75      0.77 o
   1  15   7       63.30       56.88      2.73 o
   2  15   7       22.56       23.89      1.39 o
   3  15   7        0.53       -0.11      0.77 o
   4  15   7        0.07       -0.68      0.68 o
   5  15   7       15.80       17.45      1.75 o
   6  15   7        2.01        1.68      1.00 o
  -4  16   7       21.18       25.88      1.77 o
  -3  16   7       10.92       11.16      0.92 o
  -2  16   7        9.66       11.84      0.92 o
  -1  16   7        8.57        9.62      1.00 o
   0  16   7        6.07        7.49      0.93 o
   1  16   7        0.00        0.55      0.77 o
   2  16   7        6.93        7.62      1.00 o
   3  16   7        9.55       10.03      1.15 o
   4  16   7        0.14        0.28      0.84 o
   5  16   7        0.13        0.06      0.84 o
  -4  17   7        1.02        1.97      1.53 o
  -3  17   7        1.51        1.46      0.76 o
  -2  17   7        1.17        0.34      0.84 o
  -1  17   7       36.47       36.69      1.86 o
   0  17   7       44.49       46.48      3.94 o
   1  17   7       11.70       16.76      1.53 o
   2  17   7        9.62       10.92      1.31 o
   3  17   7        5.89        8.40      1.08 o
   4  17   7        0.10        1.09      0.93 o
  -2  18   7        7.38       11.81      1.75 o
  -1  18   7        0.75        2.19      0.93 o
   0  18   7        5.55        6.25      1.08 o
   1  18   7       30.97       35.43      3.94 o
   2  18   7        6.63        9.70      1.24 o
  -1 -14   8        0.56       -0.66      1.31 o
   0 -14   8        2.99        1.45      1.00 o
   1 -14   8        8.85       13.96      1.39 o
  -1 -13   8        0.04       -0.73      0.73 o
   0 -13   8       20.51       23.26      1.55 o
   1 -13   8        1.90        2.32      1.09 o
   2 -13   8       12.81       17.69      1.46 o
   3 -13   8        0.23        0.44      1.09 o
  -5 -12   8        1.74        1.53      1.09 o
  -4 -12   8        5.66        5.25      1.31 o
  -2 -12   8        0.01        0.44      1.31 o
  -1 -12   8        4.23        3.55      0.84 o
   0 -12   8        0.03        0.00      1.09 o
   1 -12   8        1.49        0.74      0.84 o
   2 -12   8        8.35        8.03      2.30 o
   3 -12   8        2.03        2.24      1.00 o
   4 -12   8        2.44        2.44      1.05 o
  -6 -11   8        2.77        3.79      1.86 o
  -5 -11   8       13.98       19.90      1.37 o
  -4 -11   8       12.16       16.18      1.53 o
  -3 -11   8        5.68        8.75      1.31 o
  -2 -11   8       18.26       19.25      1.97 o
  -1 -11   8        0.70        0.41      0.68 o
   0 -11   8       18.90       18.04      1.39 o
   1 -11   8        8.69        7.93      1.86 o
   2 -11   8        8.95        9.02      1.05 o
   3 -11   8        1.27        1.33      0.84 o
   4 -11   8        4.82        3.87      1.05 o
  -7 -10   8       30.16       40.24      3.28 o
  -6 -10   8        0.40       -0.84      0.84 o
  -5 -10   8        0.63        1.25      0.84 o
  -4 -10   8       18.29       22.79      1.46 o
  -3 -10   8        0.02        0.32      0.87 o
  -2 -10   8       10.74       10.05      0.98 o
  -1 -10   8       14.46       11.98      0.79 o
   0 -10   8       43.27       37.43      1.70 o
   1 -10   8      125.00      141.61      6.56 o
   2 -10   8       42.86       42.91      1.93 o
   3 -10   8       32.90       35.89      1.86 o
   4 -10   8        9.77       10.84      1.24 o
   5 -10   8        8.42       12.56      1.39 o
  -7  -9   8        3.29        2.22      1.00 o
  -6  -9   8        2.10        1.49      0.84 o
  -5  -9   8       18.24       22.18      1.37 o
  -4  -9   8       26.39       22.22      1.37 o
  -3  -9   8      147.11      160.63      3.69 o
  -2  -9   8       66.15       67.33      2.24 o
  -1  -9   8       14.77       13.00      0.79 o
   0  -9   8       14.05       16.15      0.96 o
   1  -9   8       80.64       77.42      4.16 o
   2  -9   8       92.55       95.79      4.59 o
   3  -9   8       22.77       23.67      1.64 o
   4  -9   8       15.69       17.61      1.39 o
   5  -9   8       43.35       45.19      5.36 o
   6  -9   8        4.25        5.77      1.15 o
  -7  -8   8        1.46        2.51      0.89 o
  -6  -8   8       14.18       17.67      1.31 o
  -5  -8   8        0.74        0.97      0.68 o
  -4  -8   8       22.12       25.97      1.12 o
  -3  -8   8        2.82        2.42      0.61 o
  -2  -8   8      288.99      278.06      6.94 o
  -1  -8   8       35.23       39.11      2.52 o
   0  -8   8      326.47      321.49      6.59 o
   1  -8   8       79.83       82.86      2.15 o
   2  -8   8      114.54      108.07      6.23 o
   3  -8   8      113.68      110.23      3.39 o
   4  -8   8      124.83      120.11      3.70 o
   5  -8   8       35.31       38.90      3.39 o
   6  -8   8       14.30       16.51      1.39 o
   7  -8   8        0.71        3.72      1.53 o
  -8  -7   8        1.21        0.00      1.53 o
  -7  -7   8       13.10       19.21      1.46 o
  -6  -7   8       10.15       14.83      1.15 o
  -5  -7   8      300.35      338.01      8.66 o
  -4  -7   8        0.69       -0.51      0.51 o
  -3  -7   8      388.24      392.99      7.81 o
  -2  -7   8        9.90       10.93      0.71 o
  -1  -7   8       13.96       10.37      0.69 o
   0  -7   8        0.69        0.94      0.54 o
   1  -7   8       78.24       75.64      1.98 o
   2  -7   8        1.38        0.66      0.54 o
   3  -7   8        7.25        7.60      0.76 o
   4  -7   8       23.37       22.80      1.39 o
   5  -7   8        3.88        3.39      0.93 o
   6  -7   8        2.04        1.97      0.93 o
   7  -7   8        0.68        0.22      0.93 o
  -8  -6   8        7.64        9.26      1.15 o
  -7  -6   8       10.54       10.20      1.05 o
  -6  -6   8        5.51        7.97      1.09 o
  -5  -6   8       44.13       45.38      1.47 o
  -4  -6   8       26.89       25.60      1.09 o
  -3  -6   8       33.01       33.54      1.22 o
  -2  -6   8      214.41      200.24      3.63 o
  -1  -6   8      153.54      128.08      2.86 o
   0  -6   8       89.35       79.25      2.02 o
   1  -6   8      119.39      114.15      2.65 o
   2  -6   8       16.18       15.11      0.88 o
   3  -6   8      191.74      197.51      4.28 o
   4  -6   8      145.56      145.07      3.99 o
   5  -6   8        4.42        3.06      0.77 o
   6  -6   8        0.02        0.66      0.77 o
   7  -6   8        1.29        2.41      0.93 o
  -8  -5   8        0.69        0.34      0.84 o
  -7  -5   8       18.44       20.99      1.37 o
  -6  -5   8       99.22      104.88      4.92 o
  -5  -5   8      152.06      149.64      3.32 o
  -4  -5   8       59.92       61.55      1.68 o
  -3  -5   8       96.83       91.85      2.17 o
  -2  -5   8       61.99       54.69      1.28 o
  -1  -5   8       54.73       52.72      1.20 o
   0  -5   8      233.64      218.31      4.53 o
   1  -5   8      381.25      339.19      6.84 o
   2  -5   8        1.36        1.75      0.51 o
   3  -5   8      197.09      189.17      4.15 o
   4  -5   8       28.23       25.98      1.14 o
   5  -5   8        0.04       -0.20      0.54 o
   6  -5   8        6.88        7.07      1.00 o
   7  -5   8       18.10       24.54      1.68 o
   8  -5   8        2.93        3.94      1.75 o
  -8  -4   8        4.42        6.58      1.75 o
  -7  -4   8        7.43       10.13      1.09 o
  -6  -4   8       76.46       76.53      2.06 o
  -5  -4   8       23.87       24.09      1.09 o
  -4  -4   8       10.32       12.94      0.76 o
  -3  -4   8       16.34       17.58      0.96 o
  -2  -4   8       13.65       10.56      0.61 o
  -1  -4   8      197.99      195.36      4.08 o
   0  -4   8      165.47      165.50      3.53 o
   1  -4   8       70.37       55.50      1.52 o
   2  -4   8       17.80       15.33      0.79 o
   3  -4   8        4.46        3.16      0.51 o
   4  -4   8        0.75        0.51      0.51 o
   5  -4   8       61.82       61.06      1.80 o
   6  -4   8        7.24       10.28      0.87 o
   7  -4   8        0.54       -0.33      0.77 o
   8  -4   8       53.11       57.74      3.94 o
  -9  -3   8        1.17        1.97      1.31 o
  -8  -3   8        6.02        7.61      1.00 o
  -7  -3   8        2.20        3.63      0.84 o
  -6  -3   8       14.34       13.24      0.87 o
  -5  -3   8       24.57       25.98      1.09 o
  -4  -3   8      944.76      927.04     17.58 o
  -3  -3   8        0.01        0.56      0.41 o
  -2  -3   8       37.24       40.88      0.98 o
  -1  -3   8      113.82      128.52      2.37 o
   0  -3   8        1.01        1.02      0.38 o
   1  -3   8      135.40      142.23      3.07 o
   2  -3   8      886.50      844.16     16.39 o
   3  -3   8       53.76       49.46      1.50 o
   4  -3   8       20.35       17.49      0.96 o
   5  -3   8       11.37        9.83      0.79 o
   6  -3   8        1.13        0.80      0.63 o
   7  -3   8        7.86        8.27      1.24 o
  -9  -2   8       10.54       13.97      1.31 o
  -8  -2   8        0.09        0.77      0.77 o
  -7  -2   8       70.35       71.34      2.46 o
  -6  -2   8        9.90        9.85      0.84 o
  -5  -2   8      239.28      231.20      4.79 o
  -4  -2   8       40.81       45.94      1.96 o
  -3  -2   8      252.44      255.54      5.12 o
  -2  -2   8       12.96        8.25      0.40 o
  -1  -2   8      243.67      238.09      4.14 o
   0  -2   8      327.20      319.70      5.45 o
   1  -2   8      115.59       99.39      2.31 o
   2  -2   8       45.30       46.90      1.38 o
   3  -2   8      434.47      408.30     14.12 o
   4  -2   8       50.01       52.02      1.80 o
   5  -2   8        1.80        2.09      0.54 o
   6  -2   8       29.82       28.22      1.25 o
   7  -2   8       12.95       18.59      1.97 o
   8  -2   8       31.76       27.41      2.84 o
   9  -2   8        0.24       -1.75      1.75 o
  -9  -1   8        0.07        0.02      0.84 o
  -8  -1   8        5.69        4.71      0.84 o
  -7  -1   8       33.18       33.24      1.55 o
  -6  -1   8      119.42      115.54      4.09 o
  -5  -1   8      144.49      121.98      2.78 o
  -4  -1   8       48.18       50.41      1.43 o
  -3  -1   8      186.26      179.32      5.05 o
  -2  -1   8      119.77      102.95      1.96 o
  -1  -1   8        1.02        3.05      0.35 o
   0  -1   8      696.03      756.80     14.64 o
   1  -1   8      940.61      910.72     17.57 o
   2  -1   8      993.81     1044.30     20.16 o
   3  -1   8       23.24       18.58      1.60 o
   4  -1   8        1.77        0.20      0.57 o
   5  -1   8        0.27        0.52      0.45 o
   6  -1   8       50.19       44.40      1.73 o
   7  -1   8        8.94        8.83      1.21 o
   8  -1   8       32.19       41.95      2.39 o
   9  -1   8       14.96       16.81      2.84 o
  -9   0   8       34.97       34.59      1.77 o
  -8   0   8        3.39        1.31      0.77 o
  -7   0   8      146.97      138.17      3.20 o
  -6   0   8        0.20        0.16      0.54 o
  -5   0   8       87.44       87.33      2.15 o
  -4   0   8       25.07       29.16      1.15 o
  -3   0   8      399.53      404.67      7.89 o
  -2   0   8      241.14      207.45      4.20 o
  -1   0   8      419.21      447.88      8.60 o
   0   0   8        0.23        0.77      0.19 o
   1   0   8      622.62      691.61     13.41 o
   2   0   8      150.48      141.64      3.07 o
   3   0   8      100.22       92.39      2.21 o
   4   0   8      159.77      156.16      3.47 o
   5   0   8       63.09       50.63      1.57 o
   6   0   8        3.73        3.18      0.84 o
   7   0   8        3.72        3.50      1.00 o
   8   0   8        0.00       -0.44      1.00 o
   9   0   8       10.48       11.60      1.64 o
  -9   1   8        7.43       10.85      1.64 o
  -8   1   8        0.02       -0.31      0.61 o
  -7   1   8      220.77      229.57      5.63 o
  -6   1   8        0.01       -0.37      0.47 o
  -5   1   8       11.96       12.19      0.76 o
  -4   1   8       47.77       38.62      1.22 o
  -3   1   8      312.90      325.92      6.39 o
  -2   1   8       89.11       84.82      1.93 o
  -1   1   8      741.10      855.10     14.09 o
   0   1   8      599.02      608.92     10.11 o
   1   1   8      298.16      281.44      4.82 o
   2   1   8      108.95       90.56      2.09 o
   3   1   8       10.70       10.58      0.61 o
   4   1   8       21.97       24.21      1.03 o
   5   1   8      105.85      110.90      2.70 o
   6   1   8      189.73      206.16     21.54 o
   7   1   8       42.86       39.54      2.19 o
   8   1   8       11.93       15.88      1.86 o
   9   1   8       19.91       24.64      1.86 o
  -9   2   8       39.45       40.46      2.84 o
  -8   2   8        4.27        5.01      0.74 o
  -7   2   8       16.91       17.97      1.56 o
  -6   2   8        5.74        4.63      0.58 o
  -5   2   8       11.21        7.99      0.58 o
  -4   2   8      171.06      165.77      3.49 o
  -3   2   8       35.56       32.82      1.14 o
  -2   2   8      119.08      100.73      3.84 o
  -1   2   8      433.28      440.45      7.33 o
   0   2   8       26.41       26.67      1.38 o
   1   2   8      191.52      206.42      3.59 o
   2   2   8       51.38       37.54      1.58 o
   3   2   8       13.00        8.22      0.58 o
   4   2   8      153.43      155.42      3.41 o
   5   2   8        0.50        0.33      1.20 o
   6   2   8       24.03       21.52      1.46 o
   7   2   8       29.91       31.92      3.17 o
   8   2   8        3.32        5.32      1.24 o
   9   2   8       62.56       65.96      8.09 o
  -8   3   8        0.62        0.22      1.31 o
  -7   3   8       77.03       76.41      2.06 o
  -6   3   8      155.84      158.53      3.49 o
  -5   3   8       98.50      108.99      2.53 o
  -4   3   8       42.41       39.20      1.46 o
  -3   3   8       10.63       15.14      0.67 o
  -2   3   8      173.42      150.98      2.67 o
  -1   3   8      297.95      300.85      5.10 o
   0   3   8      438.21      451.97      7.58 o
   1   3   8     1077.89     1236.66     20.29 o
   2   3   8       10.34        9.95      0.48 o
   3   3   8      209.38      224.48      4.65 o
   4   3   8       37.17       32.83      1.76 o
   5   3   8       42.58       41.16      3.28 o
   6   3   8        5.68        5.26      0.93 o
   7   3   8      196.38      222.39      8.20 o
   8   3   8        0.29       -0.87      0.87 o
   9   3   8        0.17       -0.20      1.20 o
  -9   4   8        1.70        0.86      1.00 o
  -8   4   8        0.01       -0.68      0.98 o
  -7   4   8        0.08        0.32      0.68 o
  -6   4   8        6.93        6.55      0.61 o
  -5   4   8      128.56      112.11      3.21 o
  -4   4   8      140.94      142.63      3.07 o
  -3   4   8       56.81       55.91      1.43 o
  -2   4   8      136.72      130.40      2.37 o
  -1   4   8      526.37      597.33      9.92 o
   0   4   8       94.76      101.64      1.91 o
   1   4   8      323.96      362.78      6.15 o
   2   4   8      398.69      367.51      6.26 o
   3   4   8      413.22      439.28      7.37 o
   4   4   8       72.57       78.00      2.63 o
   5   4   8       45.12       40.88      2.84 o
   6   4   8        0.84        2.08      0.93 o
   7   4   8      197.27      188.14      7.22 o
   8   4   8        0.36        1.19      1.00 o
   9   4   8       48.78       50.36      2.47 o
  -9   5   8       23.90       30.40      2.62 o
  -8   5   8       30.50       34.25      1.77 o
  -7   5   8       36.65       30.62      1.62 o
  -6   5   8       72.88       68.92      2.24 o
  -5   5   8        0.00       -0.14      0.41 o
  -4   5   8       31.30       25.06      0.92 o
  -3   5   8       16.92       16.36      0.79 o
  -2   5   8      750.41      833.84     13.80 o
  -1   5   8     1008.32     1060.06     17.44 o
   0   5   8      850.72      956.92     15.75 o
   1   5   8       16.38       19.52      1.06 o
   2   5   8      130.10      121.57      2.28 o
   3   5   8      328.03      321.10      8.16 o
   4   5   8       29.09       36.32      1.75 o
   5   5   8       69.85       57.41      2.24 o
   6   5   8      133.48      137.85      5.36 o
   7   5   8        8.61        9.20      1.31 o
   8   5   8        0.05       -0.66      0.93 o
   9   5   8        0.51       -1.00      1.00 o
  -9   6   8        3.08        4.81      1.75 o
  -8   6   8       32.41       26.98      1.62 o
  -7   6   8       29.81       33.51      2.30 o
  -6   6   8       41.40       36.18      1.62 o
  -5   6   8        0.65        0.09      0.52 o
  -4   6   8       61.41       65.02      1.68 o
  -3   6   8      522.49      557.83     10.71 o
  -2   6   8      242.64      260.07      4.50 o
  -1   6   8       33.28       39.60      0.95 o
   0   6   8      121.00      119.65      2.24 o
   1   6   8      114.05      117.67      2.18 o
   2   6   8        0.02        2.32      0.37 o
   3   6   8      229.82      232.64      4.90 o
   4   6   8       58.26       67.00      2.54 o
   5   6   8      416.90      396.53      8.14 o
   6   6   8       32.53       29.81      1.77 o
   7   6   8       86.35       81.87      3.01 o
   8   6   8       11.25       17.84      1.55 o
   9   6   8       17.89       17.35      1.70 o
  -8   7   8       17.12       18.10      1.46 o
  -7   7   8       11.36        8.90      1.05 o
  -6   7   8        0.17       -0.68      0.68 o
  -5   7   8       20.20       17.84      1.15 o
  -4   7   8       29.69       24.98      1.31 o
  -3   7   8       52.40       55.88      1.86 o
  -2   7   8     1160.29     1177.56     28.63 o
  -1   7   8       59.57       83.08      1.67 o
   0   7   8       49.38       55.70      1.23 o
   1   7   8      279.44      316.14      5.42 o
   2   7   8       32.26       37.10      0.97 o
   3   7   8        3.32        5.61      0.58 o
   4   7   8      783.27      797.58     15.83 o
   5   7   8       47.40       43.51      1.50 o
   6   7   8        2.86        3.52      0.93 o
   7   7   8       13.36       19.26      2.19 o
   8   7   8        2.57        5.72      1.15 o
   9   7   8        1.58        0.00      1.31 o
  -8   8   8       35.55       34.70      1.84 o
  -7   8   8        3.05        1.60      0.89 o
  -6   8   8        0.47        0.57      0.73 o
  -5   8   8       44.67       46.87      1.77 o
  -4   8   8       24.15       22.68      1.31 o
  -3   8   8        1.32        0.98      0.62 o
  -2   8   8        0.34        0.52      0.45 o
  -1   8   8      135.44      115.30      3.55 o
   0   8   8      317.80      352.35      6.00 o
   1   8   8      172.84      184.52      3.35 o
   2   8   8        6.00        3.89      0.51 o
   3   8   8       39.92       38.13      3.06 o
   4   8   8       27.75       28.62      1.22 o
   5   8   8       25.34       22.97      1.12 o
   6   8   8      184.90      194.10      4.40 o
   7   8   8        5.09        5.97      1.05 o
   8   8   8        1.10       -0.87      0.93 o
   9   8   8        0.01       -0.66      1.31 o
  -8   9   8        2.04        0.64      1.00 o
  -7   9   8       11.87       12.81      1.21 o
  -6   9   8       17.69       19.52      1.31 o
  -5   9   8        0.42       -0.58      0.68 o
  -4   9   8       32.16       28.73      1.53 o
  -3   9   8      236.85      236.82      4.79 o
  -2   9   8        0.00       -0.62      0.62 o
  -1   9   8      351.16      350.33      6.81 o
   0   9   8      227.86      224.55      3.95 o
   1   9   8       79.26       75.67      1.58 o
   2   9   8       79.19       67.60      1.76 o
   3   9   8       53.58       54.43      1.63 o
   4   9   8       56.89       58.10      1.76 o
   5   9   8       82.00       75.87      3.29 o
   6   9   8       52.62       56.47      1.89 o
   7   9   8       30.59       32.56      1.93 o
   8   9   8        0.04       -0.93      0.93 o
  -7  10   8        1.18       -0.64      1.42 o
  -6  10   8        3.83        1.69      0.84 o
  -5  10   8        3.14        2.03      0.84 o
  -4  10   8       89.20       98.51      3.06 o
  -3  10   8      138.58      139.46      3.07 o
  -2  10   8       30.78       29.15      1.09 o
  -1  10   8       40.47       43.14      1.35 o
   0  10   8       41.92       36.66      1.17 o
   1  10   8      181.53      161.37      2.97 o
   2  10   8      186.11      181.39      3.99 o
   3  10   8       50.28       48.57      1.50 o
   4  10   8       20.14       16.82      1.01 o
   5  10   8      213.26      205.73      5.32 o
   6  10   8        0.86        0.06      0.67 o
   7  10   8        8.41        8.95      0.96 o
   8  10   8       13.80       19.09      1.62 o
  -7  11   8        0.90       -1.00      1.00 o
  -6  11   8        4.87        3.10      1.00 o
  -5  11   8        4.33        2.07      1.09 o
  -4  11   8       77.70       82.93      2.70 o
  -3  11   8        2.76        2.49      0.64 o
  -2  11   8        0.07       -0.44      0.52 o
  -1  11   8      121.51      124.81      2.82 o
   0  11   8       16.12       11.14      0.71 o
   1  11   8        0.03       -0.44      0.62 o
   2  11   8       75.57       75.89      1.98 o
   3  11   8      305.12      295.89      9.80 o
   4  11   8        0.61        1.52      0.72 o
   5  11   8      345.14      341.02      7.22 o
   6  11   8       16.79       22.76      1.30 o
   7  11   8       15.30       17.42      1.17 o
   8  11   8        0.02       -0.72      1.00 o
  -7  12   8        0.32        0.44      1.31 o
  -6  12   8       15.40       15.71      1.31 o
  -5  12   8       23.33       21.71      1.46 o
  -4  12   8      177.94      183.71      4.87 o
  -3  12   8       99.52       97.47      2.40 o
  -2  12   8      204.49      212.36      4.46 o
  -1  12   8      125.04      134.16      2.99 o
   0  12   8      447.91      467.86      9.78 o
   1  12   8       90.77       96.71      5.03 o
   2  12   8      395.41      367.20     12.25 o
   3  12   8       13.66       12.17      1.00 o
   4  12   8       56.51       55.99      1.91 o
   5  12   8       23.36       25.09      1.28 o
   6  12   8       24.74       24.71      1.33 o
   7  12   8        0.29       -0.25      0.79 o
  -6  13   8        4.12        4.68      1.15 o
  -5  13   8       36.60       34.93      1.97 o
  -4  13   8       11.10       13.02      1.24 o
  -3  13   8       15.38       17.26      1.81 o
  -2  13   8      112.66      121.51      3.53 o
  -1  13   8      100.84       93.51      2.31 o
   0  13   8        5.91        7.11      0.93 o
   1  13   8       17.71       14.78      1.08 o
   2  13   8       12.99       11.17      2.30 o
   3  13   8      154.80      146.69      4.10 o
   4  13   8       16.68       13.51      1.15 o
   5  13   8       33.96       33.14      1.46 o
   6  13   8        0.22       -0.45      0.74 o
   7  13   8        2.03        1.67      0.82 o
  -5  14   8       11.47       10.15      1.31 o
  -4  14   8       18.00       20.38      1.39 o
  -3  14   8       44.35       49.78      1.64 o
  -2  14   8       47.30       47.34      1.60 o
  -1  14   8      111.78      117.83      4.89 o
   0  14   8       60.17       50.99      1.93 o
   1  14   8        8.46        5.90      0.93 o
   2  14   8       54.11       49.87      2.01 o
   3  14   8        6.80       10.44      1.08 o
   4  14   8       35.64       35.14      1.70 o
   5  14   8        0.25        0.22      0.77 o
   6  14   8        3.08        2.41      0.93 o
   7  14   8       27.86       31.66      4.26 o
  -5  15   8       10.39        8.75      1.24 o
  -4  15   8        7.41        7.67      1.24 o
  -3  15   8        2.37        1.38      0.71 o
  -2  15   8        9.87       10.00      0.84 o
  -1  15   8       24.56       22.19      1.31 o
   0  15   8       27.11       23.40      1.39 o
   1  15   8        3.45        3.41      0.77 o
   2  15   8       24.55       22.21      1.39 o
   3  15   8        7.46        6.76      0.93 o
   4  15   8       13.58       13.60      1.42 o
   5  15   8       21.73       25.30      1.55 o
   6  15   8        1.28        2.44      1.00 o
  -4  16   8        0.36       -0.20      1.00 o
  -3  16   8        3.09        2.76      0.79 o
  -2  16   8        6.32        5.80      0.79 o
  -1  16   8        0.40        0.15      0.68 o
   0  16   8        5.68        8.15      1.00 o
   1  16   8        7.37        7.38      1.75 o
   2  16   8        0.48        0.77      0.77 o
   3  16   8       12.91       14.70      1.24 o
   4  16   8        3.93        3.06      0.93 o
   5  16   8        1.97        1.86      0.98 o
  -3  17   8        0.85        0.82      0.71 o
  -2  17   8       24.94       28.38      2.19 o
  -1  17   8        0.74        0.12      0.84 o
   0  17   8       37.08       40.71      3.83 o
   1  17   8        0.71        0.22      0.77 o
   2  17   8       16.12       17.94      1.39 o
   3  17   8        0.31       -0.14      0.84 o
   4  17   8        4.07        3.74      1.09 o
  -2  18   8        0.80        2.84      1.31 o
  -1  18   8        7.67       10.05      1.24 o
   0  18   8        0.73        0.77      0.93 o
   1  18   8        2.54        3.84      0.93 o
   2  18   8        9.76       11.66      1.24 o
  -1 -14   9        2.61        4.81      1.53 o
   0 -14   9        0.38       -0.76      1.00 o
  -1 -13   9        0.14        1.97      1.31 o
   0 -13   9        0.15       -0.11      1.64 o
   1 -13   9        0.70       -0.66      0.93 o
   2 -13   9       16.51       19.03      2.19 o
  -5 -12   9       10.39       15.75      1.75 o
  -4 -12   9        2.37        2.84      1.09 o
  -2 -12   9       10.28       15.96      1.97 o
  -1 -12   9        0.39        0.87      1.31 o
   0 -12   9        5.30        3.28      1.42 o
   1 -12   9        0.62       -0.26      0.84 o
   2 -12   9        4.42        5.05      1.00 o
   3 -12   9       23.99       30.69      1.99 o
  -5 -11   9        0.14        0.44      1.09 o
  -4 -11   9        0.03       -0.87      0.87 o
  -3 -11   9        1.99        0.66      0.87 o
  -2 -11   9        0.36        1.97      1.31 o
  -1 -11   9        6.69        8.09      1.53 o
   0 -11   9        2.73        2.07      1.09 o
   1 -11   9        9.31       10.98      1.15 o
   2 -11   9       15.94       18.18      1.39 o
   3 -11   9       14.47       18.03      1.46 o
   4 -11   9        7.30        9.63      2.51 o
  -6 -10   9        0.85        2.73      1.00 o
  -5 -10   9        3.95        6.78      1.31 o
  -4 -10   9        0.02        0.00      0.87 o
  -3 -10   9        1.29        1.14      0.73 o
  -2 -10   9       36.62       45.00      1.77 o
  -1 -10   9        9.12        7.09      0.71 o
   0 -10   9        4.61        4.47      0.84 o
   1 -10   9        5.46        5.49      1.42 o
   2 -10   9        6.93        6.36      1.00 o
   3 -10   9        0.01       -0.04      0.84 o
   4 -10   9       18.97       22.60      1.62 o
   5 -10   9        4.94        5.72      1.15 o
  -7  -9   9        1.78        1.75      1.53 o
  -6  -9   9        9.43       11.85      1.21 o
  -5  -9   9        0.39       -0.51      0.68 o
  -4  -9   9       28.90       30.40      1.97 o
  -3  -9   9        5.74        7.04      0.87 o
  -2  -9   9        0.13       -0.68      1.20 o
  -1  -9   9        8.66        9.21      0.79 o
   0  -9   9        6.61        3.21      0.61 o
   1  -9   9       75.30       87.97      2.86 o
   2  -9   9       12.89       14.39      1.31 o
   3  -9   9       81.17       90.10      5.69 o
   4  -9   9        0.62        0.46      1.42 o
   5  -9   9       36.30       39.20      2.51 o
  -7  -8   9       48.10       60.28      2.46 o
  -6  -8   9       14.81       19.75      1.46 o
  -5  -8   9        2.64        1.61      0.87 o
  -4  -8   9       35.02       37.19      1.38 o
  -3  -8   9       42.79       39.00      1.62 o
  -2  -8   9        0.08       -0.68      0.68 o
  -1  -8   9       92.02       92.99      2.31 o
   0  -8   9       36.95       34.73      1.30 o
   1  -8   9        5.39        5.13      0.69 o
   2  -8   9       88.15       80.93      2.70 o
   3  -8   9        4.48        6.95      1.00 o
   4  -8   9       42.71       42.31      4.26 o
   5  -8   9       19.68       18.71      2.08 o
   6  -8   9        9.16       10.90      1.31 o
  -7  -7   9        0.18        0.72      0.84 o
  -6  -7   9       21.47       26.53      1.52 o
  -5  -7   9       30.93       33.79      1.68 o
  -4  -7   9       16.23       14.63      0.92 o
  -3  -7   9       12.44       14.04      1.04 o
  -2  -7   9        0.00       -0.66      0.77 o
  -1  -7   9       72.12       66.71      1.81 o
   0  -7   9       81.33       81.77      2.10 o
   1  -7   9       87.78       82.49      2.15 o
   2  -7   9        5.47        4.20      0.67 o
   3  -7   9      164.99      167.34      3.82 o
   4  -7   9       14.72       17.02      1.53 o
   5  -7   9       33.71       33.11      1.77 o
   6  -7   9        0.47        2.08      1.42 o
   7  -7   9        0.18        1.75      1.53 o
  -8  -6   9        2.52        0.00      1.31 o
  -7  -6   9       42.25       46.94      2.08 o
  -6  -6   9        5.35        5.01      0.84 o
  -5  -6   9        0.00       -0.70      0.70 o
  -4  -6   9        2.15        0.67      0.54 o
  -3  -6   9        4.96        3.08      0.58 o
  -2  -6   9        0.06       -0.03      0.52 o
  -1  -6   9        8.47        5.13      0.54 o
   0  -6   9       32.35       22.88      1.17 o
   1  -6   9       86.52       70.81      2.32 o
   2  -6   9      166.74      159.79      3.57 o
   3  -6   9        5.16        4.30      0.67 o
   4  -6   9        0.08       -0.12      0.54 o
   5  -6   9       18.92       20.44      1.46 o
   6  -6   9       26.67       24.27      1.86 o
   7  -6   9        0.94        1.41      1.00 o
  -8  -5   9        2.92        4.02      1.00 o
  -7  -5   9        2.32        2.72      0.84 o
  -6  -5   9       25.02       25.49      1.46 o
  -5  -5   9        1.78        1.73      0.58 o
  -4  -5   9       94.97       91.06      2.40 o
  -3  -5   9      118.92       99.54      2.38 o
  -2  -5   9       11.90       15.08      0.93 o
  -1  -5   9       72.03       65.62      1.77 o
   0  -5   9       93.57       80.00      2.02 o
   1  -5   9        9.20        7.67      0.63 o
   2  -5   9      204.06      184.54      4.03 o
   3  -5   9       53.39       46.81      2.01 o
   4  -5   9        0.01        0.61      0.58 o
   5  -5   9        3.06        1.90      0.63 o
   6  -5   9       46.70       48.68      2.15 o
   7  -5   9       21.75       20.10      1.53 o
  -8  -4   9       10.07        8.71      1.05 o
  -7  -4   9       14.68       14.99      1.15 o
  -6  -4   9      151.13      153.18      3.73 o
  -5  -4   9       11.41       10.47      1.02 o
  -4  -4   9      231.34      225.36      4.71 o
  -3  -4   9        4.88        6.89      1.67 o
  -2  -4   9        3.24        1.60      0.45 o
  -1  -4   9      398.73      396.67      7.89 o
   0  -4   9       95.73       96.59      2.27 o
   1  -4   9      425.26      432.03      8.60 o
   2  -4   9        3.52        3.86      0.60 o
   3  -4   9       10.41       10.44      0.76 o
   4  -4   9       45.20       41.94      1.47 o
   5  -4   9       37.71       31.96      1.44 o
   6  -4   9        5.37        6.64      0.79 o
   7  -4   9        6.03        3.62      1.00 o
  -8  -3   9        1.68        0.55      0.77 o
  -7  -3   9        2.50        1.60      0.68 o
  -6  -3   9       46.51       36.21      1.34 o
  -5  -3   9       22.92       17.43      0.96 o
  -4  -3   9      174.81      170.01      3.66 o
  -3  -3   9      483.55      478.64      9.32 o
  -2  -3   9       19.25       14.93      0.76 o
  -1  -3   9        0.38        0.71      0.33 o
   0  -3   9       67.31       64.82      1.64 o
   1  -3   9      103.44       88.76      2.14 o
   2  -3   9      519.67      499.32      9.94 o
   3  -3   9      157.19      159.32      3.56 o
   4  -3   9      161.16      153.32      3.47 o
   5  -3   9       45.89       43.43      1.54 o
   6  -3   9       11.85       12.98      1.05 o
   7  -3   9        9.24        6.57      1.15 o
   8  -3   9        8.11       14.43      2.41 o
  -8  -2   9       49.08       51.64      2.15 o
  -7  -2   9       18.15       17.47      1.31 o
  -6  -2   9      194.83      200.77      4.33 o
  -5  -2   9        0.16       -0.11      0.45 o
  -4  -2   9      156.95      149.04      3.24 o
  -3  -2   9        6.22        5.52      0.54 o
  -2  -2   9      417.87      430.42      8.36 o
  -1  -2   9        5.67        9.17      0.57 o
   0  -2   9      254.12      259.50      6.73 o
   1  -2   9       49.15       44.42      2.07 o
   2  -2   9       47.98       38.90      2.42 o
   3  -2   9       62.72       61.48      1.70 o
   4  -2   9       24.12       23.62      1.09 o
   5  -2   9       21.58       19.28      1.09 o
   6  -2   9       19.64       18.40      1.09 o
   7  -2   9        1.78        1.75      1.31 o
   8  -2   9        5.59        6.95      1.37 o
  -9  -1   9        0.38        0.22      1.31 o
  -8  -1   9       15.40       12.30      1.15 o
  -7  -1   9        4.22        4.01      0.71 o
  -6  -1   9        2.74        1.56      0.58 o
  -5  -1   9       28.40       22.67      1.05 o
  -4  -1   9        0.12       -0.28      1.09 o
  -3  -1   9      161.70      154.16      3.32 o
  -2  -1   9       32.24       30.44      1.01 o
  -1  -1   9       67.49       76.27      1.52 o
   0  -1   9       44.43       35.38      1.14 o
   1  -1   9       66.07       78.98      1.98 o
   2  -1   9        0.34        0.20      0.52 o
   3  -1   9       16.84       14.68      0.84 o
   4  -1   9       98.02       92.88      2.34 o
   5  -1   9      114.37      102.37      2.54 o
   6  -1   9        0.80        2.41      1.09 o
   7  -1   9      186.75      184.38     16.51 o
   8  -1   9        0.59       -0.47      1.05 o
  -9   0   9        7.47        7.65      1.53 o
  -8   0   9       21.00       24.70      1.46 o
  -7   0   9        1.69        0.67      0.87 o
  -6   0   9        0.48        0.58      0.54 o
  -5   0   9      137.62      128.00      2.90 o
  -4   0   9        0.04       -0.12      0.41 o
  -3   0   9      394.74      408.84      7.98 o
  -2   0   9      246.90      264.01      6.07 o
  -1   0   9      173.19      152.51      3.28 o
   0   0   9      185.83      175.92      3.57 o
   1   0   9        9.14        9.70      0.84 o
   2   0   9       66.44       79.88      2.33 o
   3   0   9      251.96      246.34      5.19 o
   4   0   9       49.80       46.02      2.84 o
   5   0   9       18.76       16.07      0.93 o
   6   0   9        0.37        1.81      0.84 o
   7   0   9        3.46        4.11      1.31 o
   8   0   9        3.35        1.37      1.15 o
   9   0   9       11.74       15.09      2.19 o
  -9   1   9        0.00       -1.09      1.09 o
  -8   1   9        0.79       -0.09      0.80 o
  -7   1   9       10.99       10.20      0.91 o
  -6   1   9       59.34       51.61      1.60 o
  -5   1   9       54.70       46.06      1.43 o
  -4   1   9       73.71       81.44      2.02 o
  -3   1   9      263.71      266.66      6.43 o
  -2   1   9       65.56       67.93      1.64 o
  -1   1   9      407.93      440.20      7.41 o
   0   1   9      130.51      123.27      2.26 o
   1   1   9      298.42      324.94      6.50 o
   2   1   9      553.08      598.12     11.69 o
   3   1   9       50.70       46.81      1.41 o
   4   1   9       80.97       75.92      1.99 o
   5   1   9      260.76      288.94     13.67 o
   6   1   9        0.65       -0.55      0.98 o
   7   1   9       50.93       42.84      2.24 o
   8   1   9       68.68       78.54      4.37 o
   9   1   9        7.29        7.53      1.46 o
  -8   2   9       25.49       27.26      1.34 o
  -7   2   9        3.71        2.71      0.67 o
  -6   2   9       28.82       31.89      1.28 o
  -5   2   9       15.74       15.20      0.90 o
  -4   2   9       31.23       37.70      1.17 o
  -3   2   9      117.89      113.53      3.09 o
  -2   2   9        1.32        2.32      0.86 o
  -1   2   9       75.47       74.40      1.74 o
   0   2   9      370.57      382.26      6.48 o
   1   2   9      103.85       89.39      1.73 o
   2   2   9        5.24        5.05      0.72 o
   3   2   9       13.84        8.96      0.61 o
   4   2   9       92.50       87.38      2.50 o
   5   2   9        9.09        8.38      1.00 o
   6   2   9        0.00       -0.34      0.84 o
   7   2   9        9.99       14.13      1.39 o
   8   2   9        0.03       -0.71      1.00 o
   9   2   9        7.35        6.36      1.31 o
  -8   3   9       14.29       15.53      1.97 o
  -7   3   9        6.33        8.53      0.89 o
  -6   3   9       11.78       14.55      1.15 o
  -5   3   9        9.68       12.36      1.00 o
  -4   3   9      183.63      185.96      3.87 o
  -3   3   9        2.25        1.21      0.41 o
  -2   3   9       17.25       13.23      0.71 o
  -1   3   9        0.92        2.27      0.30 o
   0   3   9      236.34      233.24      4.06 o
   1   3   9       35.89       35.23      0.91 o
   2   3   9       71.47       73.79      1.48 o
   3   3   9      244.50      250.40      5.19 o
   4   3   9       97.65      112.98      2.63 o
   5   3   9       18.80       17.69      1.31 o
   6   3   9       58.10       62.61      2.47 o
   7   3   9        0.03        0.98      0.93 o
   8   3   9       10.88       10.48      1.39 o
   9   3   9        1.07        0.55      1.08 o
  -9   4   9       10.47       11.59      1.97 o
  -8   4   9       73.17       70.49      3.39 o
  -7   4   9       59.60       48.40      1.93 o
  -6   4   9        0.50       -0.21      0.47 o
  -5   4   9      246.27      259.15      5.26 o
  -4   4   9       15.61       11.89      0.67 o
  -3   4   9      163.71      150.55      3.59 o
  -2   4   9      669.17      760.52     14.43 o
  -1   4   9      282.21      321.26      5.45 o
   0   4   9      163.60      152.46      2.75 o
   1   4   9      159.79      180.29      3.25 o
   2   4   9        0.58        1.14      0.29 o
   3   4   9       59.25       62.18      1.67 o
   4   4   9        2.07        2.74      1.42 o
   5   4   9       92.90       78.09      3.17 o
   6   4   9       13.16       10.02      1.15 o
   7   4   9        0.00       -0.22      0.93 o
   8   4   9        0.29        0.35      1.09 o
   9   4   9        0.01       -1.53      1.53 o
  -9   5   9        6.05        4.81      1.75 o
  -8   5   9        0.00        0.95      0.84 o
  -7   5   9       25.57       20.06      1.39 o
  -6   5   9        1.96        1.51      0.77 o
  -5   5   9       34.80       33.96      1.17 o
  -4   5   9       39.25       38.89      1.20 o
  -3   5   9      118.51      121.30      2.82 o
  -2   5   9        0.75        0.00      0.41 o
  -1   5   9        5.71        6.24      0.40 o
   0   5   9       99.26       99.35      1.93 o
   1   5   9      380.18      397.92      6.72 o
   2   5   9      263.63      285.42      4.90 o
   3   5   9      639.81      664.68     11.08 o
   4   5   9        0.47        1.31      0.87 o
   5   5   9       55.01       53.69      2.16 o
   6   5   9        1.59        1.35      0.84 o
   7   5   9        5.84        5.63      1.08 o
   8   5   9       52.94       54.40      3.83 o
   9   5   9        1.13        0.44      1.53 o
  -8   6   9        4.34        1.65      1.00 o
  -7   6   9       91.14       87.13      2.86 o
  -6   6   9       19.52       13.73      1.15 o
  -5   6   9       13.50       12.44      1.00 o
  -4   6   9      121.01      119.26      2.69 o
  -3   6   9        1.20        0.84      0.41 o
  -2   6   9       11.01        7.66      0.57 o
  -1   6   9       59.59       71.08      1.47 o
   0   6   9      252.72      258.63      4.50 o
   1   6   9        3.38        1.88      0.33 o
   2   6   9      244.10      239.84      4.22 o
   3   6   9       19.51       17.71      0.87 o
   4   6   9       34.06       34.61      1.25 o
   5   6   9        8.20        4.26      0.84 o
   6   6   9       40.24       40.02      4.16 o
   7   6   9        1.10        1.75      0.93 o
   8   6   9        0.01       -0.22      0.93 o
   9   6   9        2.64        3.72      1.75 o
  -8   7   9       10.08       13.46      1.64 o
  -7   7   9       22.01       16.27      1.64 o
  -6   7   9       12.65       13.94      1.15 o
  -5   7   9        4.60        4.59      0.84 o
  -4   7   9       11.41        8.88      0.84 o
  -3   7   9      200.30      208.73      4.29 o
  -2   7   9        0.15        1.43      0.35 o
  -1   7   9      244.68      243.39      4.25 o
   0   7   9       36.76       38.95      1.01 o
   1   7   9       14.24       10.23      0.51 o
   2   7   9      197.57      208.70      3.75 o
   3   7   9      143.12      131.06      3.01 o
   4   7   9        9.04       11.07      0.77 o
   5   7   9        0.47        0.98      0.77 o
   6   7   9      169.25      160.51      6.12 o
   7   7   9        8.23       11.70      1.31 o
   8   7   9       48.42       44.62      4.92 o
  -8   8   9        4.25        3.28      1.05 o
  -7   8   9        1.96        0.36      0.84 o
  -6   8   9       19.57       20.68      2.51 o
  -5   8   9      188.22      181.53      4.79 o
  -4   8   9      153.20      150.94      4.02 o
  -3   8   9       46.87       50.01      3.28 o
  -2   8   9      540.78      572.20     10.93 o
  -1   8   9        7.47        9.14      0.66 o
   0   8   9      129.91      135.78      2.51 o
   1   8   9      102.85       96.79      1.93 o
   2   8   9       23.16       15.85      0.84 o
   3   8   9      393.73      390.76      7.98 o
   4   8   9      445.90      453.95      9.23 o
   5   8   9       11.82        9.82      0.82 o
   6   8   9        0.04       -0.16      0.84 o
   7   8   9        0.00       -0.84      0.84 o
   8   8   9        1.87        2.28      1.05 o
  -7   9   9        1.36        0.29      0.89 o
  -6   9   9        1.15        0.80      0.84 o
  -5   9   9        2.03        0.92      0.68 o
  -4   9   9       13.06       11.09      1.00 o
  -3   9   9       22.58       24.89      1.31 o
  -2   9   9      221.90      217.21      4.42 o
  -1   9   9      381.67      412.74      7.98 o
   0   9   9       59.76       58.22      1.34 o
   1   9   9      463.00      478.90      8.12 o
   2   9   9        1.21       -0.15      0.45 o
   3   9   9       63.62       56.29      1.67 o
   4   9   9        7.18        6.31      0.71 o
   5   9   9       29.12       24.32      1.17 o
   6   9   9      141.68      142.12      4.41 o
   7   9   9       13.01       10.18      1.31 o
   8   9   9        4.96        5.69      1.24 o
  -7  10   9       32.62       33.46      2.19 o
  -6  10   9       44.35       41.86      1.93 o
  -5  10   9        0.52        0.52      0.73 o
  -4  10   9        0.24       -0.39      0.68 o
  -3  10   9       86.55       87.15      2.63 o
  -2  10   9       15.56       14.60      0.79 o
  -1  10   9       14.75       14.37      0.76 o
   0  10   9      142.53      128.38      2.86 o
   1  10   9       18.85       15.52      0.75 o
   2  10   9        5.26        7.45      0.67 o
   3  10   9       45.05       40.45      1.38 o
   4  10   9       85.11       84.70      3.93 o
   5  10   9        6.49        5.75      0.79 o
   6  10   9       12.72       13.72      1.05 o
   7  10   9        4.36        2.94      1.00 o
   8  10   9        2.08        3.09      1.15 o
  -7  11   9        0.01       -1.00      1.00 o
  -6  11   9       29.14       25.99      1.68 o
  -5  11   9        0.91        0.00      1.20 o
  -4  11   9       22.73       24.98      1.86 o
  -3  11   9        9.05       11.74      1.00 o
  -2  11   9      224.26      227.53      4.67 o
  -1  11   9      129.12      125.80      2.86 o
   0  11   9        0.51        0.80      0.51 o
   1  11   9        0.23       -0.33      0.62 o
   2  11   9        4.54        5.68      0.67 o
   3  11   9        0.01       -0.51      0.51 o
   4  11   9       10.78        8.68      0.79 o
   5  11   9        4.18        2.98      0.74 o
   6  11   9       19.96       19.70      1.17 o
   7  11   9       36.60       38.98      2.15 o
   8  11   9        0.16        0.44      1.53 o
  -6  12   9        9.83       11.13      1.24 o
  -5  12   9      104.01      109.35      3.40 o
  -4  12   9        8.46        7.97      1.00 o
  -3  12   9      223.47      241.56      8.97 o
  -2  12   9      162.02      159.89      4.65 o
  -1  12   9       44.27       48.15      2.74 o
   0  12   9      125.82      129.37      2.90 o
   1  12   9      172.24      167.36      4.56 o
   2  12   9       11.14       10.08      1.53 o
   3  12   9       27.60       26.48      1.39 o
   4  12   9       50.91       49.01      1.68 o
   5  12   9        5.77        6.44      0.82 o
   6  12   9       31.43       36.86      1.59 o
   7  12   9       34.97       39.16      2.15 o
  -6  13   9        8.96       13.92      1.86 o
  -5  13   9        2.80        2.78      1.53 o
  -4  13   9       43.44       43.56      1.93 o
  -3  13   9       22.03       23.06      2.30 o
  -2  13   9       11.30        8.63      0.84 o
  -1  13   9       72.91       74.82      2.02 o
   0  13   9        1.99        2.73      0.77 o
   1  13   9       25.64       23.68      1.31 o
   2  13   9        0.60        0.66      0.62 o
   3  13   9       55.92       52.19      3.61 o
   4  13   9        7.00        6.34      0.93 o
   5  13   9        0.82        0.18      0.67 o
   6  13   9        0.07       -0.35      0.79 o
   7  13   9       20.79       27.86      1.55 o
  -5  14   9       44.74       46.76      2.41 o
  -4  14   9       21.09       24.58      2.08 o
  -3  14   9       45.89       50.58      2.95 o
  -2  14   9       45.06       43.30      1.47 o
  -1  14   9       34.56       44.49      1.98 o
   0  14   9        1.38       -0.66      0.66 o
   1  14   9       13.50       13.12      1.20 o
   2  14   9        6.02        6.50      0.93 o
   3  14   9        0.00        0.12      0.68 o
   4  14   9       30.82       33.59      1.70 o
   5  14   9        7.24        6.97      1.08 o
   6  14   9       11.62       14.68      1.42 o
  -5  15   9        0.25        0.22      1.53 o
  -4  15   9        0.20        1.86      1.08 o
  -3  15   9        2.99        1.97      1.75 o
  -2  15   9        2.24        3.53      0.71 o
  -1  15   9        9.52       11.08      2.84 o
   0  15   9       14.36       12.64      1.15 o
   1  15   9       11.04        6.89      0.93 o
   2  15   9       28.41       27.28      2.19 o
   3  15   9        0.39        0.66      0.77 o
   4  15   9        0.28       -0.77      0.77 o
   5  15   9        2.05        1.64      0.93 o
   6  15   9        0.88        1.75      1.53 o
  -4  16   9        8.70        8.09      1.75 o
  -3  16   9       21.14       27.69      1.77 o
  -2  16   9       24.50       29.50      2.41 o
  -1  16   9        4.41        4.49      0.93 o
   0  16   9        0.43       -0.22      0.77 o
   1  16   9        9.70        9.40      1.08 o
   2  16   9       16.33       17.35      1.31 o
   3  16   9        2.74        1.53      0.93 o
   4  16   9        0.52       -0.55      0.77 o
   5  16   9        3.14        3.28      1.00 o
  -3  17   9       28.09       35.21      2.62 o
  -2  17   9        1.34        0.77      0.93 o
  -1  17   9        5.29        4.02      1.00 o
   0  17   9        3.19        1.61      1.53 o
   1  17   9        4.65        5.66      1.00 o
   2  17   9        2.39        2.62      0.93 o
   3  17   9        0.12       -0.36      0.84 o
   4  17   9       10.99       11.37      1.97 o
  -2  18   9       12.71       13.34      1.75 o
  -1  18   9        0.00       -1.09      1.09 o
   0  18   9        0.97        0.87      1.31 o
   1  18   9        0.74        0.77      0.98 o
  -1 -13  10        3.89        5.69      1.75 o
   0 -13  10        5.82        8.31      1.75 o
   1 -13  10        8.97        9.19      1.75 o
  -2 -12  10        3.36        2.41      1.31 o
  -1 -12  10        2.02        2.84      1.53 o
   0 -12  10        2.60        4.78      1.00 o
   1 -12  10        4.27        5.89      1.15 o
   2 -12  10       14.72       14.66      1.46 o
  -5 -11  10        0.91        1.75      1.31 o
  -4 -11  10        0.26        0.44      1.09 o
  -3 -11  10       22.41       28.87      2.19 o
  -2 -11  10        0.78        1.97      1.31 o
  -1 -11  10        2.25        6.56      1.53 o
   0 -11  10        0.00        0.28      0.84 o
   1 -11  10        1.98        0.77      1.86 o
   2 -11  10        0.67        0.14      1.53 o
   3 -11  10        0.50        0.52      1.09 o
  -5 -10  10       11.68       17.71      1.97 o
  -4 -10  10        9.25       16.40      1.53 o
  -3 -10  10       13.94       19.13      1.31 o
  -2 -10  10        4.35        4.29      0.84 o
  -1 -10  10       30.15       35.65      2.62 o
   0 -10  10        1.64        0.83      0.73 o
   1 -10  10        0.19        0.02      0.84 o
   2 -10  10        4.55        4.30      1.53 o
   3 -10  10       13.90       18.32      1.46 o
   4 -10  10        2.71        3.72      1.15 o
  -6  -9  10        6.20        7.73      1.05 o
  -5  -9  10       33.60       43.96      2.62 o
  -4  -9  10        4.53        3.94      1.09 o
  -3  -9  10       43.06       52.43      2.01 o
  -2  -9  10       15.12       18.63      1.64 o
  -1  -9  10        8.98        6.64      0.89 o
   0  -9  10       43.36       45.94      1.55 o
   1  -9  10        0.02       -0.68      0.68 o
   2  -9  10       68.44       69.83      2.55 o
   3  -9  10        1.69        1.60      0.89 o
   4  -9  10        3.59        1.80      1.00 o
   5  -9  10        1.05        1.04      1.00 o
  -7  -8  10        0.16        0.66      1.53 o
  -6  -8  10       36.87       43.71      1.99 o
  -5  -8  10        0.38        2.41      1.09 o
  -4  -8  10        4.82        4.45      1.09 o
  -3  -8  10        0.55       -0.10      0.68 o
  -2  -8  10       56.30       53.42      2.01 o
  -1  -8  10       46.88       42.24      1.77 o
   0  -8  10      120.83      117.75      2.82 o
   1  -8  10        1.22        1.34      0.56 o
   2  -8  10       29.16       29.63      1.70 o
   3  -8  10        5.06        2.73      0.93 o
   4  -8  10        0.89        0.64      0.98 o
   5  -8  10        0.41        0.44      1.00 o
   6  -8  10        6.22        6.12      1.75 o
  -7  -7  10        6.30        8.61      1.15 o
  -6  -7  10       18.55       18.22      1.37 o
  -5  -7  10       60.73       71.62      2.55 o
  -4  -7  10        0.92        1.09      0.98 o
  -3  -7  10        3.85        3.34      0.68 o
  -2  -7  10       43.18       46.50      1.77 o
  -1  -7  10       78.41       76.27      2.47 o
   0  -7  10      135.64      135.91      3.11 o
   1  -7  10       40.50       32.73      1.30 o
   2  -7  10       78.66       67.54      1.93 o
   3  -7  10        2.65        2.17      0.84 o
   4  -7  10       75.69       75.67      2.70 o
   5  -7  10        1.05        1.82      1.00 o
   6  -7  10       33.35       35.73      3.28 o
  -7  -6  10        0.05       -0.50      0.84 o
  -6  -6  10        1.34        1.75      0.84 o
  -5  -6  10       42.39       37.36      1.38 o
  -4  -6  10       53.41       54.65      1.68 o
  -3  -6  10        1.25        3.06      0.68 o
  -2  -6  10       69.18       73.41      2.84 o
  -1  -6  10        1.21        0.78      0.68 o
   0  -6  10        0.02       -0.41      0.41 o
   1  -6  10        0.10        0.40      0.63 o
   2  -6  10       16.97       13.01      0.84 o
   3  -6  10        0.62        0.00      0.54 o
   4  -6  10        0.38        0.87      0.67 o
   5  -6  10       38.57       38.20      1.93 o
   6  -6  10        0.14        1.20      0.93 o
   7  -6  10       15.44       12.90      1.97 o
  -8  -5  10        3.55        2.62      1.53 o
  -7  -5  10        1.27        2.19      0.84 o
  -6  -5  10       36.55       43.08      1.84 o
  -5  -5  10       63.86       68.25      1.93 o
  -4  -5  10        9.46        7.24      0.71 o
  -3  -5  10      304.18      290.26      7.25 o
  -2  -5  10       34.69       28.46      1.31 o
  -1  -5  10        0.00        0.22      0.87 o
   0  -5  10      178.47      176.22      3.82 o
   1  -5  10      236.39      217.69      4.66 o
   2  -5  10       12.88       10.82      0.76 o
   3  -5  10       28.09       30.11      1.26 o
   4  -5  10       14.98       14.67      0.96 o
   5  -5  10       16.69       18.17      1.09 o
   6  -5  10        2.35        2.09      1.31 o
   7  -5  10       29.81       29.89      1.89 o
  -8  -4  10        8.95       12.61      1.31 o
  -7  -4  10        2.24        1.05      0.84 o
  -6  -4  10        0.65        1.29      0.61 o
  -5  -4  10       32.93       33.15      1.29 o
  -4  -4  10       48.49       51.77      1.69 o
  -3  -4  10        2.45        1.53      0.54 o
  -2  -4  10      152.06      153.18      4.10 o
  -1  -4  10        1.23        3.81      0.87 o
   0  -4  10      124.83      130.61      2.99 o
   1  -4  10       82.91       68.49      1.85 o
   2  -4  10       18.96       20.91      1.01 o
   3  -4  10       19.21       17.81      1.05 o
   4  -4  10        2.14        3.24      0.67 o
   5  -4  10       19.21       14.07      1.15 o
   6  -4  10        3.43        4.01      0.79 o
   7  -4  10        0.36        0.66      1.53 o
  -8  -3  10        0.42       -0.40      0.84 o
  -7  -3  10        0.10       -0.68      0.68 o
  -6  -3  10       20.12       21.03      1.09 o
  -5  -3  10       27.95       29.49      1.64 o
  -4  -3  10       13.25       10.64      0.71 o
  -3  -3  10       17.25       12.71      0.76 o
  -2  -3  10       42.72       43.27      1.30 o
  -1  -3  10       65.53       58.17      2.51 o
   0  -3  10       28.52       23.20      1.95 o
   1  -3  10       45.91       36.44      1.77 o
   2  -3  10       84.26       65.89      1.81 o
   3  -3  10       24.90       23.65      1.05 o
   4  -3  10       87.59       84.69      2.27 o
   5  -3  10       89.90       91.06      2.47 o
   6  -3  10       48.65       52.54      2.02 o
   7  -3  10        8.67        7.65      1.53 o
  -8  -2  10        1.12       -0.77      0.77 o
  -7  -2  10        3.64        1.16      1.01 o
  -6  -2  10        1.43        0.67      0.61 o
  -5  -2  10       88.79       86.33      2.19 o
  -4  -2  10      222.99      206.16      4.37 o
  -3  -2  10       12.57       16.48      0.79 o
  -2  -2  10      133.37      126.47      2.77 o
  -1  -2  10        0.75        0.85      0.41 o
   0  -2  10      102.23      107.88      2.48 o
   1  -2  10      131.63      126.95      2.86 o
   2  -2  10      117.97      116.38      2.72 o
   3  -2  10       19.94       16.89      0.96 o
   4  -2  10        2.49        1.70      0.61 o
   5  -2  10       32.39       27.10      1.29 o
   6  -2  10        1.86        0.66      0.63 o
   7  -2  10        0.06        0.31      0.89 o
   8  -2  10        1.33        0.05      1.21 o
  -8  -1  10        0.00        0.11      0.77 o
  -7  -1  10        0.00       -0.33      0.56 o
  -6  -1  10        0.06        0.45      0.54 o
  -5  -1  10        0.11        0.19      0.56 o
  -4  -1  10       13.59       15.18      0.79 o
  -3  -1  10       69.78       55.19      1.52 o
  -2  -1  10      113.26      110.29      2.44 o
  -1  -1  10      151.81      166.32      3.00 o
   0  -1  10        4.42        1.91      0.41 o
   1  -1  10        7.19        7.05      0.58 o
   2  -1  10        5.98        8.79      0.67 o
   3  -1  10       59.56       61.89      1.76 o
   4  -1  10      116.86      103.75      2.59 o
   5  -1  10       76.21       70.92      2.36 o
   6  -1  10        1.37        1.49      0.89 o
   7  -1  10        0.10       -0.32      1.00 o
   8  -1  10        0.11       -1.05      1.05 o
  -8   0  10        2.27        1.15      0.84 o
  -7   0  10        0.46        0.59      0.61 o
  -6   0  10        0.01       -0.16      0.54 o
  -5   0  10       99.86       95.44      2.55 o
  -4   0  10      171.84      167.48      3.58 o
  -3   0  10        0.02        0.36      0.41 o
  -2   0  10       57.64       63.90      1.60 o
  -1   0  10       21.72       24.33      0.78 o
   0   0  10      236.86      210.82      7.87 o
   1   0  10       22.72       20.40      1.09 o
   2   0  10       18.10       16.84      1.08 o
   3   0  10      364.97      349.61      8.53 o
   4   0  10       64.24       59.88      1.74 o
   5   0  10       34.86       31.20      1.32 o
   6   0  10        2.10        3.57      1.00 o
   7   0  10        0.03       -0.08      1.00 o
   8   0  10        2.27        1.92      1.15 o
  -8   1  10        0.05       -0.09      0.65 o
  -7   1  10        0.01        0.82      0.56 o
  -6   1  10       13.49       14.28      0.96 o
  -5   1  10       98.03       96.37      2.40 o
  -4   1  10       35.16       35.07      1.17 o
  -3   1  10       23.54       21.96      0.92 o
  -2   1  10        2.26        1.71      0.34 o
  -1   1  10        5.09        8.20      0.46 o
   0   1  10       46.95       48.08      1.11 o
   1   1  10      181.59      174.01      3.74 o
   2   1  10       12.01        9.40      1.13 o
   3   1  10       94.08       98.19      2.38 o
   4   1  10        5.68        5.29      0.61 o
   5   1  10       52.61       52.28      1.64 o
   6   1  10        5.57        7.76      1.15 o
   7   1  10       34.44       37.21      3.06 o
   8   1  10        0.07       -0.86      1.00 o
  -8   2  10        0.11        0.17      0.67 o
  -7   2  10       75.17       77.50      2.10 o
  -6   2  10       73.01       79.10      2.10 o
  -5   2  10       58.93       57.63      1.88 o
  -4   2  10       18.52       20.51      1.15 o
  -3   2  10        0.36       -0.34      0.34 o
  -2   2  10       35.66       29.63      1.06 o
  -1   2  10      408.76      466.32      9.19 o
   0   2  10       40.07       43.38      1.02 o
   1   2  10       64.33       53.46      2.09 o
   2   2  10      133.36      118.56      2.72 o
   3   2  10      238.13      251.74      7.69 o
   4   2  10       71.29       83.93      2.59 o
   5   2  10       41.70       35.78      1.86 o
   6   2  10        2.53        1.93      1.64 o
   7   2  10        0.30        0.82      1.00 o
   8   2  10        4.04        1.53      2.41 o
  -8   3  10        1.32        0.24      0.84 o
  -7   3  10        6.92        8.32      0.79 o
  -6   3  10       40.29       31.70      1.20 o
  -5   3  10       80.54       73.29      2.22 o
  -4   3  10       99.89      107.31      2.48 o
  -3   3  10      119.39      132.95      2.90 o
  -2   3  10      198.86      193.79      3.99 o
  -1   3  10       18.87       19.12      1.00 o
   0   3  10      143.56      155.18      2.83 o
   1   3  10      323.47      353.35      6.72 o
   2   3  10       70.19       65.63      1.76 o
   3   3  10        0.06       -0.22      0.45 o
   4   3  10       38.47       42.55      2.76 o
   5   3  10      141.55      146.42      4.48 o
   6   3  10      104.18      108.15      4.70 o
   7   3  10      100.93      107.47      8.31 o
   8   3  10        0.38       -0.66      1.00 o
  -8   4  10        2.13        1.23      0.84 o
  -7   4  10       41.25       36.62      1.77 o
  -6   4  10        1.24        1.31      0.56 o
  -5   4  10       67.91       70.23      1.89 o
  -4   4  10        0.33        0.20      0.41 o
  -3   4  10      162.18      173.74      6.73 o
  -2   4  10       39.88       33.92      1.09 o
  -1   4  10      249.30      242.79      4.25 o
   0   4  10      108.85      107.79      2.10 o
   1   4  10       61.71       68.11      1.46 o
   2   4  10        0.90        0.22      0.38 o
   3   4  10       36.76       35.36      1.53 o
   4   4  10       20.83       17.88      1.31 o
   5   4  10      126.88      124.47      3.87 o
   6   4  10        3.13        2.30      0.93 o
   7   4  10        0.02       -0.93      0.93 o
   8   4  10        0.07       -0.93      0.93 o
  -8   5  10        9.47       13.41      3.17 o
  -7   5  10        0.46       -0.16      0.84 o
  -6   5  10        4.13        6.14      0.89 o
  -5   5  10        0.41        0.36      0.89 o
  -4   5  10       94.49       91.93      2.19 o
  -3   5  10      195.24      195.85      4.12 o
  -2   5  10       13.07       11.73      0.67 o
  -1   5  10       23.21       20.47      0.88 o
   0   5  10      244.27      217.20      3.85 o
   1   5  10       47.38       47.90      1.11 o
   2   5  10       51.17       53.03      1.36 o
   3   5  10        1.30        0.94      0.45 o
   4   5  10      146.74      145.64      8.86 o
   5   5  10      150.30      150.09      4.56 o
   6   5  10        1.31       -0.44      0.77 o
   7   5  10        0.15       -0.44      0.93 o
   8   5  10        0.01        0.22      0.93 o
  -8   6  10        0.17       -0.84      0.84 o
  -7   6  10        9.90        6.87      1.05 o
  -6   6  10        0.64        1.27      0.77 o
  -5   6  10      138.50      128.70      3.56 o
  -4   6  10      191.53      172.86      4.26 o
  -3   6  10      187.45      189.31      4.25 o
  -2   6  10        2.96        2.10      0.45 o
  -1   6  10       11.89       11.39      0.55 o
   0   6  10        0.08        2.07      0.41 o
   1   6  10      128.00      142.45      2.64 o
   2   6  10       63.83       65.95      1.46 o
   3   6  10      103.90       89.84      2.94 o
   4   6  10       43.22       48.02      2.01 o
   5   6  10        0.19       -0.66      1.09 o
   6   6  10       11.77       14.15      1.31 o
   7   6  10        0.09       -0.32      1.09 o
   8   6  10        0.46        0.07      1.00 o
  -8   7  10        3.89        4.64      1.86 o
  -7   7  10        0.51       -0.84      0.84 o
  -6   7  10        3.96        2.41      0.84 o
  -5   7  10       17.87       14.90      1.15 o
  -4   7  10        2.35        2.19      0.73 o
  -3   7  10       27.61       24.96      1.74 o
  -2   7  10      197.03      216.61      4.45 o
  -1   7  10       75.20       80.10      1.78 o
   0   7  10       47.15       47.61      1.77 o
   1   7  10       32.30       31.84      0.92 o
   2   7  10      208.83      200.16      4.32 o
   3   7  10        1.13        3.90      0.58 o
   4   7  10      135.45      132.66      4.02 o
   5   7  10       61.01       58.63      2.73 o
   6   7  10        0.09        0.00      0.77 o
   7   7  10        6.99        6.18      1.08 o
   8   7  10        0.08       -0.44      0.93 o
  -7   8  10        4.46        2.99      1.00 o
  -6   8  10       51.51       53.37      2.15 o
  -5   8  10       83.19       81.86      2.70 o
  -4   8  10      145.90      147.36      4.59 o
  -3   8  10        8.53        8.27      1.97 o
  -2   8  10       18.96       13.81      1.00 o
  -1   8  10        6.25        5.54      0.46 o
   0   8  10        3.86        6.85      0.51 o
   1   8  10      102.93      100.93      2.01 o
   2   8  10       12.01       11.76      0.71 o
   3   8  10       24.93       16.63      0.90 o
   4   8  10       20.01       18.64      1.09 o
   5   8  10      100.73       95.81      4.81 o
   6   8  10       41.33       41.81      2.08 o
   7   8  10        0.01       -0.22      0.84 o
   8   8  10        0.37       -0.35      1.00 o
  -7   9  10        1.76       -0.09      1.20 o
  -6   9  10        0.38       -0.30      0.84 o
  -5   9  10       22.05       18.31      1.31 o
  -4   9  10        4.23        3.12      0.84 o
  -3   9  10        0.54        0.15      0.68 o
  -2   9  10       77.72       81.14      2.47 o
  -1   9  10      135.95      123.84      2.78 o
   0   9  10      226.71      240.88      4.28 o
   1   9  10        0.75        0.00      0.44 o
   2   9  10      191.75      207.01      4.45 o
   3   9  10        0.11        1.50      0.61 o
   4   9  10       42.48       43.46      1.50 o
   5   9  10       34.36       32.83      1.77 o
   6   9  10        2.72        3.11      1.00 o
   7   9  10        4.02        3.62      1.05 o
   8   9  10       14.54       20.49      1.75 o
  -7  10  10        8.02        7.98      2.51 o
  -6  10  10       14.00       14.38      1.31 o
  -5  10  10        6.68        8.81      1.00 o
  -4  10  10       12.08       11.94      2.30 o
  -3  10  10       40.85       40.13      1.70 o
  -2  10  10        9.32        9.21      0.93 o
  -1  10  10      134.34      136.67      2.99 o
   0  10  10      165.44      154.12      3.28 o
   1  10  10        0.55        1.02      0.51 o
   2  10  10       32.24       28.63      1.12 o
   3  10  10      422.37      393.42      8.51 o
   4  10  10        1.51       -0.19      0.58 o
   5  10  10        8.03        8.58      0.84 o
   6  10  10       16.21       17.14      1.46 o
   7  10  10        0.24        0.44      1.00 o
  -6  11  10        6.41        3.63      1.64 o
  -5  11  10       56.24       55.55      2.24 o
  -4  11  10        0.21        0.11      0.77 o
  -3  11  10        0.29        0.55      1.20 o
  -2  11  10       38.35       30.03      2.30 o
  -1  11  10       30.64       27.64      1.14 o
   0  11  10        6.36       10.58      0.76 o
   1  11  10        1.70        1.86      0.62 o
   2  11  10      104.35       98.27      2.87 o
   3  11  10       16.70       17.65      0.96 o
   4  11  10       66.57       60.96      1.89 o
   5  11  10      102.48       90.03      2.47 o
   6  11  10       34.80       40.91      2.51 o
   7  11  10        0.18       -0.69      1.00 o
  -6  12  10       31.44       31.71      3.06 o
  -5  12  10        0.05       -0.60      0.89 o
  -4  12  10       85.04       93.54      3.01 o
  -3  12  10        4.48        5.12      0.93 o
  -2  12  10       78.27       77.42      2.06 o
  -1  12  10       74.70       64.07      1.81 o
   0  12  10       86.52       86.86      3.61 o
   1  12  10       82.67       78.44      2.84 o
   2  12  10       13.80       12.25      1.00 o
   3  12  10        0.75        0.87      1.09 o
   4  12  10        1.89        0.93      0.67 o
   5  12  10       47.13       49.26      1.76 o
   6  12  10       22.25       19.08      1.52 o
   7  12  10        2.21        0.28      1.20 o
  -5  13  10        0.04        0.98      0.98 o
  -4  13  10        0.11        0.00      0.93 o
  -3  13  10        4.44        2.01      0.84 o
  -2  13  10        6.77        7.92      1.02 o
  -1  13  10        0.03        0.39      0.58 o
   0  13  10      228.76      226.04     12.25 o
   1  13  10       71.87       60.86      2.16 o
   2  13  10       82.19       81.23      4.05 o
   3  13  10        1.10        0.63      1.20 o
   4  13  10       16.84       15.33      1.42 o
   5  13  10        9.28        7.71      0.92 o
   6  13  10       16.74       18.63      1.20 o
   7  13  10        0.00       -0.66      1.75 o
  -5  14  10        0.00       -0.37      1.00 o
  -4  14  10        1.35        0.64      1.00 o
  -3  14  10        6.55        5.72      1.31 o
  -2  14  10      113.52      120.95      2.94 o
  -1  14  10        5.34        7.06      0.93 o
   0  14  10       34.94       32.55      2.62 o
   1  14  10        0.04        0.00      0.87 o
   2  14  10       10.39       13.56      1.08 o
   3  14  10       48.20       52.97      2.73 o
   4  14  10       10.92       14.87      1.24 o
   5  14  10       51.84       52.53      2.24 o
   6  14  10        9.72       11.13      1.31 o
  -4  15  10        5.04        5.69      1.42 o
  -3  15  10       12.19       15.12      1.39 o
  -2  15  10        7.79        9.48      0.95 o
  -1  15  10        3.18        3.34      0.84 o
   0  15  10        6.27        5.60      0.93 o
   1  15  10       57.21       59.93      2.32 o
   2  15  10       11.27        8.82      1.00 o
   3  15  10        4.86        6.25      1.20 o
   4  15  10        9.47       14.78      1.86 o
   5  15  10       18.83       18.93      1.39 o
   6  15  10        0.20       -0.22      1.31 o
  -4  16  10        0.07        0.87      1.53 o
  -3  16  10        3.85        4.84      1.08 o
  -2  16  10        0.20       -0.33      0.98 o
  -1  16  10        3.35        3.28      0.93 o
   0  16  10        0.02        0.11      0.77 o
   1  16  10       10.85       18.02      1.86 o
   2  16  10        0.55        0.22      0.77 o
   3  16  10       34.49       39.10      1.93 o
   4  16  10        3.20        3.72      1.08 o
   5  16  10        2.42        2.62      1.53 o
  -3  17  10        1.16        1.53      1.53 o
  -2  17  10       22.98       23.84      2.41 o
  -1  17  10        2.15        1.82      1.00 o
   0  17  10        2.39        2.88      1.31 o
   1  17  10        2.52        3.23      1.20 o
   2  17  10        3.53        3.17      0.93 o
   3  17  10        1.53        1.53      0.93 o
  -1  18  10       16.00       14.87      1.97 o
   0  18  10       12.62       16.18      1.97 o
   1  18  10        4.93        5.69      1.53 o
  -2 -12  11        0.98        1.97      1.53 o
  -1 -12  11        5.80        6.56      1.75 o
   0 -12  11        9.12       13.56      1.97 o
   1 -12  11        5.66        8.75      1.75 o
  -4 -11  11        5.86        7.44      1.53 o
  -3 -11  11        0.30        0.66      1.09 o
  -2 -11  11       16.03       19.03      1.97 o
  -1 -11  11        0.24        1.31      1.31 o
   0 -11  11       26.52       37.83      2.84 o
   1 -11  11        1.21        1.02      0.89 o
   2 -11  11        0.23       -0.93      0.93 o
  -5 -10  11        0.55        1.31      1.09 o
  -4 -10  11        0.03       -0.87      0.87 o
  -3 -10  11       15.53       24.18      1.46 o
  -2 -10  11        1.69        3.76      0.89 o
  -1 -10  11       12.41       14.43      1.97 o
   0 -10  11       55.34       66.26      3.50 o
   1 -10  11        3.67        2.69      1.00 o
   2 -10  11        0.98        0.06      0.84 o
   3 -10  11        0.02       -0.35      0.89 o
  -5  -9  11        6.73        3.94      1.31 o
  -4  -9  11        2.99        3.06      1.09 o
  -3  -9  11        2.06        2.58      0.84 o
  -2  -9  11        3.42        6.01      0.89 o
  -1  -9  11        2.07        2.45      0.84 o
   0  -9  11       10.99        9.38      1.00 o
   1  -9  11        0.42        0.00      0.87 o
   2  -9  11        0.20        0.20      0.98 o
   3  -9  11        2.05        1.15      0.84 o
   4  -9  11        0.01       -0.52      0.84 o
  -6  -8  11        4.72        7.87      1.53 o
  -5  -8  11       21.31       28.43      2.19 o
  -4  -8  11        0.00       -0.19      0.68 o
  -3  -8  11       14.75       16.89      1.64 o
  -2  -8  11       29.29       37.01      1.68 o
  -1  -8  11        8.80        9.02      1.00 o
   0  -8  11       10.13        7.34      1.42 o
   1  -8  11       11.04       11.66      0.84 o
   2  -8  11       34.26       34.91      1.77 o
   3  -8  11        0.00       -0.73      0.73 o
   4  -8  11        0.19       -0.84      0.84 o
   5  -8  11        2.05        1.53      1.08 o
  -6  -7  11        2.24        1.97      0.89 o
  -5  -7  11       17.34       17.06      1.75 o
  -4  -7  11       11.54       13.85      1.15 o
  -3  -7  11       13.80       14.97      1.15 o
  -2  -7  11       41.76       42.83      1.77 o
  -1  -7  11       15.42       13.45      1.05 o
   0  -7  11        0.24        0.05      0.54 o
   1  -7  11       11.26       13.81      0.87 o
   2  -7  11       11.27       14.48      0.96 o
   3  -7  11        5.21        8.52      1.31 o
   4  -7  11        6.22        8.39      1.15 o
   5  -7  11        3.54        3.11      1.00 o
   6  -7  11        1.85        0.44      1.53 o
  -7  -6  11        1.42        0.22      1.31 o
  -6  -6  11       19.36       25.03      1.52 o
  -5  -6  11       13.73       10.22      1.00 o
  -4  -6  11        1.15        2.41      1.09 o
  -3  -6  11        2.53        1.46      0.68 o
  -2  -6  11       34.38       33.72      1.52 o
  -1  -6  11       24.99       22.99      1.31 o
   0  -6  11       20.11       21.30      1.05 o
   1  -6  11       48.84       46.46      1.55 o
   2  -6  11      131.96      125.96      3.03 o
   3  -6  11        9.63        9.50      0.88 o
   4  -6  11       18.09       17.12      1.72 o
   5  -6  11       25.49       24.29      1.70 o
   6  -6  11        2.87        1.31      1.08 o
  -7  -5  11        0.27        0.02      0.84 o
  -6  -5  11        0.07        0.22      1.75 o
  -5  -5  11        5.96        5.22      0.71 o
  -4  -5  11        8.20        7.32      0.84 o
  -3  -5  11        1.68        1.04      0.68 o
  -2  -5  11       19.99       20.31      1.31 o
  -1  -5  11       67.30       55.88      2.01 o
   0  -5  11        0.01        0.42      0.54 o
   1  -5  11        0.00        0.11      0.54 o
   2  -5  11       10.72       11.77      0.84 o
   3  -5  11        9.84        6.64      0.76 o
   4  -5  11        0.11        0.40      0.87 o
   5  -5  11       14.37       11.67      1.01 o
   6  -5  11       21.94       21.25      1.62 o
   7  -5  11        2.46        3.28      1.53 o
  -7  -4  11        0.03       -0.68      0.68 o
  -6  -4  11       17.03       17.10      1.09 o
  -5  -4  11        7.07        7.34      0.80 o
  -4  -4  11       83.70       79.07      2.10 o
  -3  -4  11      169.33      156.15      4.25 o
  -2  -4  11      224.29      187.16      4.94 o
  -1  -4  11      206.39      188.26      4.94 o
   0  -4  11       85.09       69.45      1.89 o
   1  -4  11        0.59        0.51      0.51 o
   2  -4  11      144.71      123.70      2.94 o
   3  -4  11      104.31       93.38      2.43 o
   4  -4  11       45.54       46.31      1.63 o
   5  -4  11       46.07       42.45      1.67 o
   6  -4  11        0.22        0.87      0.82 o
   7  -4  11        3.23        2.19      1.53 o
  -8  -3  11        0.61        0.22      1.31 o
  -7  -3  11        2.37        2.94      0.84 o
  -6  -3  11       48.10       46.38      1.60 o
  -5  -3  11       82.21       69.91      1.98 o
  -4  -3  11        7.44       10.07      0.79 o
  -3  -3  11      200.88      185.61      4.94 o
  -2  -3  11        0.50        0.12      0.66 o
  -1  -3  11        0.19        0.19      0.52 o
   0  -3  11       60.51       53.46      1.55 o
   1  -3  11       34.82       35.75      1.26 o
   2  -3  11        5.01        4.94      0.70 o
   3  -3  11       64.60       65.97      1.93 o
   4  -3  11       11.67       14.17      0.96 o
   5  -3  11       10.15        9.50      0.92 o
   6  -3  11        2.64        2.81      0.79 o
   7  -3  11        2.07        1.53      1.31 o
  -8  -2  11        3.34        4.79      1.00 o
  -7  -2  11        9.47        9.85      0.87 o
  -6  -2  11        0.83        1.11      0.61 o
  -5  -2  11        0.01       -0.14      0.54 o
  -4  -2  11      571.34      559.78     10.88 o
  -3  -2  11      105.48       92.89      2.23 o
  -2  -2  11        2.50        0.59      0.52 o
  -1  -2  11        0.08        0.22      0.52 o
   0  -2  11       39.95       39.70      1.30 o
   1  -2  11      154.93      140.69      3.19 o
   2  -2  11      363.50      348.84      9.23 o
   3  -2  11      382.07      342.95      7.04 o
   4  -2  11       25.79       18.76      1.05 o
   5  -2  11       38.90       37.95      2.04 o
   6  -2  11       29.53       27.01      1.62 o
   7  -2  11        0.41        0.44      1.05 o
  -8  -1  11       29.39       28.83      1.68 o
  -7  -1  11       14.89       15.29      0.99 o
  -6  -1  11        2.17        0.60      0.97 o
  -5  -1  11        0.03        0.31      0.54 o
  -4  -1  11        0.00       -0.54      0.54 o
  -3  -1  11        6.15        3.99      0.54 o
  -2  -1  11      219.08      215.19      5.56 o
  -1  -1  11       81.98       71.05      2.24 o
   0  -1  11       27.73       25.90      1.05 o
   1  -1  11        1.02        0.58      0.51 o
   2  -1  11       79.17       78.73      2.05 o
   3  -1  11       81.68       82.26      2.84 o
   4  -1  11       42.01       35.65      1.38 o
   5  -1  11        9.31        8.70      1.00 o
   6  -1  11        9.44       12.03      1.31 o
   7  -1  11        0.19        0.79      1.00 o
   8  -1  11        0.77        1.53      1.75 o
  -8   0  11        6.14        6.76      1.42 o
  -7   0  11        2.35        1.76      0.67 o
  -6   0  11       29.15       23.90      1.69 o
  -5   0  11        1.27        3.21      1.12 o
  -4   0  11       15.95        7.98      0.67 o
  -3   0  11      132.14      132.51      2.94 o
  -2   0  11      384.03      357.99      8.71 o
  -1   0  11        1.50        1.62      0.52 o
   0   0  11       37.29       43.98      1.40 o
   1   0  11       50.08       48.09      1.47 o
   2   0  11       75.80       90.93      3.94 o
   3   0  11        0.24        0.22      0.54 o
   4   0  11      231.07      233.95      5.07 o
   5   0  11       25.84       24.78      1.19 o
   6   0  11        9.15        8.73      1.21 o
   7   0  11        7.59        7.65      1.21 o
   8   0  11       13.26       15.53      2.19 o
  -8   1  11        0.81        1.28      0.71 o
  -7   1  11        1.21        0.99      0.61 o
  -6   1  11        4.89        5.42      0.71 o
  -5   1  11      257.26      260.88      5.43 o
  -4   1  11        5.60        4.38      0.56 o
  -3   1  11      281.25      270.08      6.78 o
  -2   1  11      101.45      101.46      2.93 o
  -1   1  11        7.19        4.95      0.45 o
   0   1  11      170.86      156.81      3.44 o
   1   1  11       27.96       29.27      1.14 o
   2   1  11       55.87       60.41      1.72 o
   3   1  11        8.39       14.36      0.87 o
   4   1  11       40.09       33.67      1.32 o
   5   1  11        3.36        5.35      1.00 o
   6   1  11       14.38       13.72      1.42 o
   7   1  11       71.60       67.80     10.93 o
   8   1  11        6.31        4.79      1.31 o
  -8   2  11        1.71        0.76      1.31 o
  -7   2  11        4.64        4.22      0.74 o
  -6   2  11       72.46       75.04      2.10 o
  -5   2  11       41.16       46.28      1.84 o
  -4   2  11      252.02      239.83      4.96 o
  -3   2  11       11.80       11.91      1.11 o
  -2   2  11       67.50       64.04      1.67 o
  -1   2  11      100.74       81.71      1.92 o
   0   2  11        6.98        6.93      0.63 o
   1   2  11        2.73        0.87      0.51 o
   2   2  11       10.67        8.41      0.69 o
   3   2  11      478.84      479.87      9.64 o
   4   2  11       65.23       60.77      1.83 o
   5   2  11        5.50        7.33      1.08 o
   6   2  11      187.71      189.38     17.06 o
   7   2  11        3.85        2.93      1.09 o
   8   2  11       12.88       11.89      1.46 o
  -8   3  11        0.36        0.14      0.87 o
  -7   3  11       49.99       49.26      1.63 o
  -6   3  11       31.39       34.07      2.17 o
  -5   3  11      270.96      262.91      5.38 o
  -4   3  11       54.56       60.88      1.68 o
  -3   3  11        8.42        6.15      0.56 o
  -2   3  11       49.38       41.99      1.25 o
  -1   3  11      149.37      152.15      3.19 o
   0   3  11       89.62       81.02      1.96 o
   1   3  11      266.30      229.04     11.01 o
   2   3  11       34.34       27.91      1.09 o
   3   3  11      189.40      168.70      3.72 o
   4   3  11        4.74        7.16      1.00 o
   5   3  11      323.33      328.82     21.65 o
   6   3  11        6.61        6.08      1.15 o
   7   3  11       17.88       17.06      2.51 o
   8   3  11        0.25       -1.00      1.00 o
  -8   4  11        8.65       10.50      1.24 o
  -7   4  11        2.63        2.44      1.09 o
  -6   4  11      105.91      100.69      2.53 o
  -5   4  11       12.92       11.91      0.82 o
  -4   4  11       13.13       12.70      0.79 o
  -3   4  11      474.64      467.88      9.15 o
  -2   4  11        1.07        0.32      0.41 o
  -1   4  11       15.51       12.59      0.74 o
   0   4  11        3.02        1.48      0.37 o
   1   4  11       14.08       10.19      0.76 o
   2   4  11      156.17      141.80      4.81 o
   3   4  11       46.84       39.87      2.03 o
   4   4  11      317.37      311.59      9.29 o
   5   4  11        6.02        6.46      1.20 o
   6   4  11       66.18       66.21      2.70 o
   7   4  11       24.04       22.16      1.64 o
   8   4  11        0.86       -0.15      1.00 o
  -8   5  11        8.76        8.07      1.15 o
  -7   5  11       96.21       94.33      3.01 o
  -6   5  11       23.70       21.76      1.39 o
  -5   5  11       20.42       23.30      1.08 o
  -4   5  11        1.88        1.31      0.54 o
  -3   5  11       95.18       94.15      2.86 o
  -2   5  11       89.63      107.92      2.48 o
  -1   5  11       50.74       52.57      2.03 o
   0   5  11      223.69      230.93      4.11 o
   1   5  11        6.62        4.78      0.44 o
   2   5  11        1.41        2.23      0.51 o
   3   5  11       68.57       67.88      3.16 o
   4   5  11        0.23       -0.68      0.68 o
   5   5  11       85.30       79.60      4.16 o
   6   5  11        5.19        2.08      1.86 o
   7   5  11        1.99        0.87      0.93 o
   8   5  11        0.04       -0.93      0.93 o
  -8   6  11        5.66        8.31      1.75 o
  -7   6  11        3.56        4.45      1.53 o
  -6   6  11        6.91        6.72      1.00 o
  -5   6  11        7.49        5.98      0.89 o
  -4   6  11      242.34      240.75      5.00 o
  -3   6  11       43.99       46.04      1.43 o
  -2   6  11       14.54       20.02      1.88 o
  -1   6  11       85.24       79.76      1.69 o
   0   6  11        0.19        1.22      0.37 o
   1   6  11       18.02       19.02      0.78 o
   2   6  11      542.06      541.24     12.78 o
   3   6  11      100.92      110.37      5.36 o
   4   6  11       76.80       65.41      3.94 o
   5   6  11       10.72       10.79      1.24 o
   6   6  11       31.12       28.01      2.62 o
   7   6  11        0.23       -0.11      0.93 o
   8   6  11       14.79       19.03      2.73 o
  -7   7  11        0.00       -0.32      0.84 o
  -6   7  11       12.83       15.33      1.21 o
  -5   7  11        0.02        0.27      0.68 o
  -4   7  11        0.27        0.74      0.73 o
  -3   7  11        4.39        3.10      0.56 o
  -2   7  11      207.46      209.65      4.37 o
  -1   7  11       55.08       50.33      1.25 o
   0   7  11        1.29        2.54      0.44 o
   1   7  11      102.16       86.75      1.83 o
   2   7  11      107.28      101.19      2.64 o
   3   7  11       31.47       27.48      1.97 o
   4   7  11      128.26      117.90      3.71 o
   5   7  11       24.65       22.89      1.62 o
   6   7  11        7.10        4.35      1.00 o
   7   7  11       26.28       26.11      1.86 o
   8   7  11       13.40       15.97      2.62 o
  -7   8  11        0.28       -0.87      0.87 o
  -6   8  11       10.97        8.57      1.09 o
  -5   8  11       11.80       12.56      1.15 o
  -4   8  11       37.68       32.53      1.52 o
  -3   8  11      294.71      284.00      6.96 o
  -2   8  11      230.26      229.08      5.72 o
  -1   8  11      139.30      140.27      2.67 o
   0   8  11       47.76       49.89      1.33 o
   1   8  11       19.78       18.21      0.99 o
   2   8  11        4.13        1.05      0.45 o
   3   8  11      373.11      315.13      8.20 o
   4   8  11      543.13      545.76     13.92 o
   5   8  11       14.35       11.53      1.24 o
   6   8  11        7.31        8.10      1.64 o
   7   8  11        3.39        5.45      1.15 o
  -7   9  11        0.33        1.01      1.09 o
  -6   9  11        3.32        2.57      0.98 o
  -5   9  11       64.11       56.58      2.15 o
  -4   9  11        9.67       11.36      1.53 o
  -3   9  11      234.31      236.83      5.95 o
  -2   9  11        3.60        4.56      0.84 o
  -1   9  11        7.13        8.13      0.61 o
   0   9  11       64.08       57.99      1.42 o
   1   9  11       30.14       31.52      1.01 o
   2   9  11       43.43       36.87      1.25 o
   3   9  11       12.67       13.29      0.87 o
   4   9  11       44.49       40.33      2.95 o
   5   9  11       42.54       31.66      1.77 o
   6   9  11       19.24       18.43      1.46 o
   7   9  11        1.23        0.62      1.00 o
  -6  10  11        2.62        2.30      1.00 o
  -5  10  11       25.01       24.30      1.52 o
  -4  10  11       34.54       33.52      2.51 o
  -3  10  11       32.06       32.40      1.64 o
  -2  10  11      182.27      173.96      5.03 o
  -1  10  11        0.00       -0.07      0.79 o
   0  10  11      107.09      112.20      3.86 o
   1  10  11      255.56      230.52      4.91 o
   2  10  11      220.38      203.26      4.45 o
   3  10  11      110.73       98.23      2.47 o
   4  10  11       38.78       38.25      1.47 o
   5  10  11       17.89       12.16      1.24 o
   6  10  11       30.17       29.41      2.51 o
   7  10  11        0.30       -0.20      1.00 o
  -6  11  11       25.78       27.97      1.73 o
  -5  11  11       57.81       52.00      3.50 o
  -4  11  11        2.49        1.69      0.84 o
  -3  11  11        2.69       -0.66      0.77 o
  -2  11  11       11.63       11.51      1.08 o
  -1  11  11        1.82        0.67      0.54 o
   0  11  11       23.07       18.81      1.01 o
   1  11  11        9.19        8.16      1.97 o
   2  11  11        0.13        0.11      0.54 o
   3  11  11       15.61       17.29      0.96 o
   4  11  11       18.62       19.21      1.09 o
   5  11  11        1.08        0.44      1.09 o
   6  11  11        1.22        1.61      1.00 o
   7  11  11        5.14        3.97      1.15 o
  -6  12  11        1.31        1.97      1.31 o
  -5  12  11       20.76       22.62      1.62 o
  -4  12  11       13.44       11.78      1.15 o
  -3  12  11        6.89        6.87      1.00 o
  -2  12  11      157.10      161.62      4.41 o
  -1  12  11       68.14       71.67      1.93 o
   0  12  11        7.51        9.61      0.98 o
   1  12  11       40.37       36.85      1.55 o
   2  12  11       44.21       42.83      1.77 o
   3  12  11        0.01        0.33      1.42 o
   4  12  11        0.10       -0.63      0.63 o
   5  12  11        9.86        7.44      1.15 o
   6  12  11       24.29       24.35      1.84 o
   7  12  11        3.43        5.25      1.97 o
  -5  13  11       11.04        9.48      1.31 o
  -4  13  11        1.12        0.55      0.93 o
  -3  13  11       11.25       13.95      1.53 o
  -2  13  11        3.08        2.19      0.93 o
  -1  13  11        0.18        0.27      0.79 o
   0  13  11        1.36        0.22      0.87 o
   1  13  11        0.17        0.32      0.68 o
   2  13  11       53.69       48.42      1.93 o
   3  13  11       30.08       28.83      1.46 o
   4  13  11       13.14       15.27      2.08 o
   5  13  11       28.41       29.94      1.70 o
   6  13  11        0.40       -0.87      1.00 o
  -4  14  11        0.00       -0.93      0.98 o
  -3  14  11        0.08        1.20      0.93 o
  -2  14  11       21.71       25.43      1.62 o
  -1  14  11       16.21       16.77      1.24 o
   0  14  11        6.14        5.20      0.93 o
   1  14  11        9.87        9.91      1.20 o
   2  14  11       32.19       38.52      4.48 o
   3  14  11        0.68        1.53      0.77 o
   4  14  11        0.66        0.11      0.77 o
   5  14  11       31.38       38.94      3.28 o
  -4  15  11        0.04        2.19      1.53 o
  -3  15  11        1.65        2.15      1.00 o
  -2  15  11        1.97        0.87      1.09 o
  -1  15  11        0.09       -0.34      0.68 o
   0  15  11       38.10       36.31      3.28 o
   1  15  11        1.81        3.62      0.93 o
   2  15  11        0.85        1.64      0.77 o
   3  15  11        0.45        0.55      0.77 o
   4  15  11       11.63       11.19      1.24 o
   5  15  11        9.79        8.53      1.75 o
  -3  16  11        0.10       -1.31      1.31 o
  -2  16  11        0.30        0.00      1.31 o
  -1  16  11        6.76        7.41      2.30 o
   0  16  11       63.99       70.86      3.72 o
   1  16  11       19.31       19.67      1.97 o
   2  16  11       14.98       20.24      1.46 o
   3  16  11       23.70       28.00      1.70 o
   4  16  11        1.85        2.95      1.08 o
  -1  17  11        5.46        7.29      1.15 o
   0  17  11       16.03       20.67      1.55 o
   1  17  11        2.69        1.97      0.93 o
   2  17  11        7.14        6.34      1.08 o
   3  17  11        0.80        0.66      1.31 o
   0  18  11       32.12       34.77      2.62 o
  -2 -11  12        0.19        1.97      1.53 o
  -1 -11  12        0.70        1.97      1.53 o
   0 -11  12        0.11        0.66      1.53 o
  -4 -10  12        0.02       -1.09      1.09 o
  -3 -10  12        8.62       12.42      1.15 o
  -2 -10  12        3.25        5.91      1.05 o
  -1 -10  12       27.12       33.46      2.62 o
   0 -10  12        0.13        0.87      1.53 o
   1 -10  12        2.11        1.75      1.53 o
   2 -10  12        0.53       -0.06      0.84 o
   3 -10  12        2.08        3.72      1.53 o
  -4  -9  12        3.55        6.34      1.31 o
  -3  -9  12        0.39       -0.13      0.73 o
  -2  -9  12        0.78       -0.22      0.73 o
  -1  -9  12        0.37       -0.09      0.73 o
   0  -9  12        0.17        0.78      1.31 o
   1  -9  12        3.91        4.69      1.00 o
   2  -9  12        0.09        0.38      0.84 o
   3  -9  12       18.19       18.48      1.55 o
  -5  -8  12        4.68        7.00      1.31 o
  -4  -8  12        1.63        2.41      0.84 o
  -3  -8  12       23.01       27.99      1.62 o
  -2  -8  12        2.98        1.63      0.84 o
  -1  -8  12        5.29        6.87      1.64 o
   0  -8  12       16.77       15.29      1.21 o
   1  -8  12        1.52        1.35      0.61 o
   2  -8  12       14.18       15.62      2.41 o
   3  -8  12        0.39        0.78      0.84 o
   4  -8  12        0.97        0.33      0.93 o
  -5  -7  12       53.80       58.61      3.06 o
  -4  -7  12        3.21        3.12      0.84 o
  -3  -7  12        0.28       -0.68      0.68 o
  -2  -7  12        3.55        1.57      0.84 o
  -1  -7  12       37.53       35.17      1.68 o
   0  -7  12        1.01       -0.56      0.87 o
   1  -7  12       40.46       36.87      1.47 o
   2  -7  12        7.64        5.32      0.79 o
   3  -7  12        4.49        4.59      1.00 o
   4  -7  12       12.79       14.98      1.39 o
   5  -7  12        4.52        2.61      1.64 o
  -6  -6  12        0.02       -0.87      0.87 o
  -5  -6  12        4.77        5.97      1.75 o
  -4  -6  12       14.94       15.82      1.15 o
  -3  -6  12        0.23        0.29      0.68 o
  -2  -6  12        9.08        9.83      1.00 o
  -1  -6  12       37.47       36.12      2.08 o
   0  -6  12        0.82        1.66      1.53 o
   1  -6  12       13.44       11.18      0.84 o
   2  -6  12        4.68        5.59      0.71 o
   3  -6  12        0.15        0.11      0.61 o
   4  -6  12        3.92        3.39      0.93 o
   5  -6  12       13.84       15.08      1.53 o
   6  -6  12        5.30        2.19      1.53 o
  -7  -5  12        5.17        5.69      1.53 o
  -6  -5  12       65.09       80.81      2.86 o
  -5  -5  12        5.86        5.02      1.20 o
  -4  -5  12        0.09       -0.49      0.68 o
  -3  -5  12       55.62       56.98      2.08 o
  -2  -5  12       76.96       72.72      2.47 o
  -1  -5  12        0.32        0.44      0.98 o
   0  -5  12       26.47       23.46      1.37 o
   1  -5  12      206.12      197.95      4.37 o
   2  -5  12       21.00       20.39      1.12 o
   3  -5  12        4.74        2.23      0.71 o
   4  -5  12        0.21        0.67      0.67 o
   5  -5  12        0.26       -0.57      0.71 o
   6  -5  12        7.85       11.49      1.42 o
  -7  -4  12        2.09        0.76      0.84 o
  -6  -4  12        1.96        2.34      0.99 o
  -5  -4  12        2.85        4.89      0.89 o
  -4  -4  12        3.89        7.65      0.84 o
  -3  -4  12       53.67       50.78      1.93 o
  -2  -4  12        0.06        0.07      0.68 o
  -1  -4  12       26.16       25.77      1.46 o
   0  -4  12       22.05       15.46      1.15 o
   1  -4  12      100.03       92.50      2.39 o
   2  -4  12        2.45        2.42      0.58 o
   3  -4  12      142.76      136.09      3.28 o
   4  -4  12       17.40       14.67      1.01 o
   5  -4  12        0.36       -0.22      0.63 o
   6  -4  12        5.36        4.38      0.92 o
  -7  -3  12        0.02       -0.24      1.20 o
  -6  -3  12        0.92        0.23      0.61 o
  -5  -3  12        6.38        6.69      0.74 o
  -4  -3  12       36.17       33.80      1.64 o
  -3  -3  12        2.96        2.76      0.73 o
  -2  -3  12      120.91      118.96      3.48 o
  -1  -3  12      121.87      111.38      3.32 o
   0  -3  12       28.09       25.76      2.62 o
   1  -3  12        0.09        0.50      0.54 o
   2  -3  12        1.01        1.70      0.58 o
   3  -3  12       20.53       18.25      1.36 o
   4  -3  12        1.38        0.15      0.63 o
   5  -3  12        5.64        4.53      0.79 o
   6  -3  12        3.29        4.37      0.82 o
   7  -3  12        0.00       -1.09      1.09 o
  -7  -2  12        0.77        0.07      0.71 o
  -6  -2  12        0.81       -0.50      0.61 o
  -5  -2  12        2.77        2.43      0.63 o
  -4  -2  12        9.19        7.38      0.81 o
  -3  -2  12       15.03       13.89      1.64 o
  -2  -2  12      292.87      260.14      6.56 o
  -1  -2  12        4.71        4.60      0.77 o
   0  -2  12      179.22      162.01      5.69 o
   1  -2  12       27.65       23.06      1.09 o
   2  -2  12      131.46      115.85      2.81 o
   3  -2  12       21.80       21.77      1.26 o
   4  -2  12       45.71       46.13      1.63 o
   5  -2  12       12.02       14.09      1.15 o
   6  -2  12        0.02       -0.72      0.84 o
   7  -2  12        2.28        1.69      1.05 o
  -7  -1  12        0.05       -0.61      0.61 o
  -6  -1  12        5.08        6.70      0.79 o
  -5  -1  12      102.31      103.05      3.50 o
  -4  -1  12       41.47       41.69      1.43 o
  -3  -1  12       55.90       48.89      1.93 o
  -2  -1  12       44.70       35.53      1.62 o
  -1  -1  12       41.60       35.22      1.55 o
   0  -1  12      193.86      184.88      4.94 o
   1  -1  12        1.88        1.53      0.51 o
   2  -1  12       68.53       57.85      1.76 o
   3  -1  12       16.61       16.06      1.15 o
   4  -1  12       33.06       31.11      1.62 o
   5  -1  12        5.56        4.92      0.79 o
   6  -1  12        2.82        2.78      1.00 o
   7  -1  12        5.92        6.60      1.37 o
  -8   0  12        0.08       -0.66      1.09 o
  -7   0  12        0.28       -0.65      0.65 o
  -6   0  12        2.17        0.03      0.56 o
  -5   0  12        5.88        6.94      0.74 o
  -4   0  12       81.35       71.49      1.93 o
  -3   0  12        1.35        0.10      0.85 o
  -2   0  12        0.94        0.87      0.62 o
  -1   0  12        5.29        6.00      0.98 o
   0   0  12       54.62       45.30      2.00 o
   1   0  12       93.53       85.14      2.51 o
   2   0  12        2.08        3.17      1.16 o
   3   0  12       17.90       20.71      1.30 o
   4   0  12        2.58        1.51      0.67 o
   5   0  12        3.42        3.46      0.74 o
   6   0  12        8.55       12.77      1.97 o
   7   0  12       21.36       20.30      1.68 o
  -8   1  12        5.03        5.21      1.31 o
  -7   1  12        0.04       -0.61      0.61 o
  -6   1  12        8.39        9.71      1.21 o
  -5   1  12      266.00      282.35      5.84 o
  -4   1  12      144.65      144.80      4.02 o
  -3   1  12        0.04       -0.47      0.47 o
  -2   1  12        2.15        2.47      0.45 o
  -1   1  12       11.89       10.06      0.84 o
   0   1  12      538.96      536.27     10.61 o
   1   1  12      630.78      633.92     12.54 o
   2   1  12      640.17      616.24     15.11 o
   3   1  12       23.11       19.67      1.12 o
   4   1  12      106.77       98.82      3.26 o
   5   1  12        5.16        4.72      1.00 o
   6   1  12       30.39       30.57      1.93 o
   7   1  12        6.50        8.97      1.31 o
  -8   2  12        3.56        2.69      1.00 o
  -7   2  12        6.69        4.44      0.89 o
  -6   2  12        0.34        0.09      0.73 o
  -5   2  12        6.38        6.34      0.69 o
  -4   2  12       25.95       28.21      1.17 o
  -3   2  12      138.73      153.16      3.32 o
  -2   2  12       20.34       28.30      1.06 o
  -1   2  12       58.36       60.61      2.16 o
   0   2  12      409.11      421.46      8.47 o
   1   2  12        3.83        5.31      0.71 o
   2   2  12       17.84       24.15      2.14 o
   3   2  12        3.75        3.49      0.71 o
   4   2  12        0.55        0.13      0.74 o
   5   2  12      107.61      112.68      7.11 o
   6   2  12        3.11        3.96      1.00 o
   7   2  12        0.31       -0.67      1.20 o
  -8   3  12        0.02       -0.66      1.31 o
  -7   3  12        5.76        7.58      0.89 o
  -6   3  12       75.31       71.07      2.06 o
  -5   3  12       10.10       10.92      1.13 o
  -4   3  12       89.59       95.80      2.35 o
  -3   3  12      155.98      143.10      3.15 o
  -2   3  12     1105.06     1188.55     22.45 o
  -1   3  12      350.50      407.12      7.93 o
   0   3  12     2529.91     2656.61     50.77 o
   1   3  12      710.01      782.22     15.26 o
   2   3  12     1428.15     1512.03     36.50 o
   3   3  12       42.83       31.12      2.46 o
   4   3  12      148.92      148.90     13.23 o
   5   3  12       26.82       28.71      1.77 o
   6   3  12       63.55       55.29      8.64 o
   7   3  12       12.28       18.15      1.75 o
  -8   4  12        0.03       -0.87      1.31 o
  -7   4  12        0.55       -0.73      0.73 o
  -6   4  12       15.47       13.88      0.95 o
  -5   4  12       59.34       61.59      2.04 o
  -4   4  12       33.41       34.64      1.51 o
  -3   4  12       11.58       15.15      0.96 o
  -2   4  12       80.78       82.33      3.07 o
  -1   4  12      107.93      107.72      3.11 o
   0   4  12       16.95       21.17      3.21 o
   1   4  12       28.16       23.60      1.65 o
   2   4  12        0.52       -0.62      0.62 o
   3   4  12      228.11      243.50      7.92 o
   4   4  12        3.69        4.72      0.93 o
   5   4  12       15.25       13.97      1.31 o
   6   4  12       11.55       12.00      1.31 o
   7   4  12        4.93        3.61      1.08 o
  -7   5  12        0.16        0.44      1.20 o
  -6   5  12       39.23       34.21      1.68 o
  -5   5  12       37.81       37.27      1.33 o
  -4   5  12       98.07       88.18      2.23 o
  -3   5  12        7.25        8.07      0.87 o
  -2   5  12      753.17      773.95     14.81 o
  -1   5  12      701.32      747.05     14.31 o
   0   5  12      944.28      980.78     16.27 o
   1   5  12        0.02       -0.51      0.51 o
   2   5  12        1.85        2.57      0.79 o
   3   5  12        0.51       -0.62      0.62 o
   4   5  12      107.48      103.68      3.40 o
   5   5  12      170.82      171.80      8.86 o
   6   5  12       10.87        9.76      1.24 o
   7   5  12        0.67       -0.11      0.93 o
  -7   6  12       11.45        9.36      2.30 o
  -6   6  12       25.64       28.27      1.62 o
  -5   6  12        5.87        3.40      0.84 o
  -4   6  12        6.91        5.55      0.85 o
  -3   6  12       13.83       16.57      1.07 o
  -2   6  12       27.52       22.48      1.09 o
  -1   6  12        9.55        8.12      0.71 o
   0   6  12       37.01       26.23      1.33 o
   1   6  12       10.43        9.59      0.76 o
   2   6  12        1.16        0.29      0.51 o
   3   6  12        0.37       -0.62      0.62 o
   4   6  12       76.44       66.27      2.47 o
   5   6  12       87.60       83.58      4.59 o
   6   6  12        0.15       -0.10      0.84 o
   7   6  12        0.46       -0.33      0.93 o
  -7   7  12       13.00       14.94      2.41 o
  -6   7  12        6.65        7.03      1.05 o
  -5   7  12        4.11        2.76      0.87 o
  -4   7  12       34.40       30.85      1.52 o
  -3   7  12        8.24        8.41      0.69 o
  -2   7  12       55.97       52.17      1.83 o
  -1   7  12       39.65       37.49      1.22 o
   0   7  12      322.64      314.30      5.48 o
   1   7  12       13.54       11.29      0.66 o
   2   7  12        0.48        1.46      0.51 o
   3   7  12       44.05       37.42      1.77 o
   4   7  12        2.84        4.16      0.93 o
   5   7  12      107.38      109.84      4.26 o
   6   7  12        3.96        3.78      1.97 o
   7   7  12        1.83        2.73      1.42 o
  -7   8  12        0.13       -0.84      0.84 o
  -6   8  12        4.34        4.04      1.00 o
  -5   8  12       15.04       15.93      1.97 o
  -4   8  12       43.94       45.73      2.95 o
  -3   8  12        0.53       -0.05      0.68 o
  -2   8  12      209.52      212.92      5.41 o
  -1   8  12        0.31        0.95      0.89 o
   0   8  12      113.89      104.80      2.15 o
   1   8  12       33.54       32.29      1.03 o
   2   8  12      457.12      428.07     10.98 o
   3   8  12       45.10       46.07      2.01 o
   4   8  12       15.72       14.33      1.24 o
   5   8  12        0.01        0.22      0.84 o
   6   8  12        0.27       -0.14      0.84 o
   7   8  12        1.69        0.30      1.00 o
  -6   9  12        5.21        3.48      1.00 o
  -5   9  12       10.20        7.93      1.09 o
  -4   9  12        1.03        0.13      0.73 o
  -3   9  12       79.51       81.84      2.63 o
  -2   9  12       24.25       21.79      1.31 o
  -1   9  12       26.28       22.84      1.31 o
   0   9  12        1.47        1.75      0.46 o
   1   9  12      102.29      104.53      2.15 o
   2   9  12       42.92       45.70      1.65 o
   3   9  12        6.16        6.23      0.93 o
   4   9  12       38.12       37.30      1.86 o
   5   9  12        4.34        4.48      1.00 o
   6   9  12        0.16       -0.76      0.84 o
   7   9  12        0.41       -0.32      1.00 o
  -6  10  12        0.79       -0.84      0.84 o
  -5  10  12        1.37        1.49      0.84 o
  -4  10  12       34.01       30.74      1.62 o
  -3  10  12       90.27       95.01      4.70 o
  -2  10  12       14.70       18.65      1.64 o
  -1  10  12      104.24      104.97      5.80 o
   0  10  12       72.25       66.47      1.77 o
   1  10  12       60.14       58.56      1.72 o
   2  10  12       31.00       25.16      1.12 o
   3  10  12       28.28       25.59      1.55 o
   4  10  12        0.65        2.35      0.84 o
   5  10  12        1.37        1.53      0.93 o
   6  10  12        0.80       -0.98      0.98 o
   7  10  12        3.21        2.62      1.15 o
  -6  11  12       11.02       10.97      1.31 o
  -5  11  12        0.22       -0.44      1.20 o
  -4  11  12        4.01        3.65      0.93 o
  -3  11  12       28.50       20.81      1.39 o
  -2  11  12       19.82       19.95      1.64 o
  -1  11  12       89.48       92.54      2.78 o
   0  11  12       27.72       29.90      1.43 o
   1  11  12        0.81        0.55      0.62 o
   2  11  12      132.89      130.68      4.05 o
   3  11  12       88.76       86.80      3.30 o
   4  11  12        6.99        8.10      1.08 o
   5  11  12        0.56        0.40      0.84 o
   6  11  12       55.70       63.59      2.70 o
   7  11  12        0.03        1.09      1.75 o
  -5  12  12        4.58        5.57      2.19 o
  -4  12  12        8.76        7.84      1.15 o
  -3  12  12        0.00       -0.77      0.77 o
  -2  12  12       12.37       12.26      1.08 o
  -1  12  12       82.96       79.29      2.63 o
   0  12  12        0.02       -0.62      0.62 o
   1  12  12       28.80       24.40      1.39 o
   2  12  12        4.08        4.72      0.84 o
   3  12  12        1.43        1.64      0.77 o
   4  12  12       22.85       22.91      1.62 o
   5  12  12       21.04       25.37      1.68 o
   6  12  12       13.30       12.81      1.46 o
  -5  13  12       10.36        8.39      1.31 o
  -4  13  12       15.67       18.15      1.46 o
  -3  13  12        1.74        0.66      1.09 o
  -2  13  12        8.88        8.28      1.64 o
  -1  13  12       55.16       54.93      2.08 o
   0  13  12        1.24       -0.11      0.77 o
   1  13  12       40.38       41.15      1.86 o
   2  13  12        0.13        0.05      0.68 o
   3  13  12        1.21        1.64      1.20 o
   4  13  12        7.85        9.69      1.15 o
   5  13  12       60.75       61.23      3.50 o
   6  13  12       19.63       18.59      2.41 o
  -4  14  12        3.29        2.49      1.15 o
  -3  14  12        7.76        9.49      2.08 o
  -2  14  12        9.62       11.48      1.24 o
  -1  14  12        0.50       -0.87      1.09 o
   0  14  12       15.91       16.82      1.75 o
   1  14  12       10.36       12.47      1.08 o
   2  14  12        2.95        1.97      0.77 o
   3  14  12       16.80       19.92      1.39 o
   4  14  12        0.42       -0.77      0.77 o
   5  14  12        5.17        5.90      1.53 o
  -4  15  12        0.19       -0.22      1.53 o
  -3  15  12       31.78       35.82      2.08 o
  -2  15  12        3.48        0.33      0.93 o
  -1  15  12        1.87        3.72      1.31 o
   0  15  12        0.27        1.09      0.77 o
   1  15  12        0.69        0.55      0.77 o
   2  15  12        0.00        0.66      0.77 o
   3  15  12        6.37        4.12      1.31 o
   4  15  12        1.24        2.66      1.00 o
  -3  16  12        0.19        0.00      1.53 o
  -2  16  12        4.32        4.37      1.53 o
  -1  16  12        4.63        3.50      1.53 o
   0  16  12        0.31        0.66      0.93 o
   1  16  12       28.08       32.97      1.97 o
   2  16  12        4.82        7.46      1.08 o
   3  16  12        9.60       10.22      1.64 o
   4  16  12        0.19       -0.44      1.31 o
   0  17  12        1.26        1.55      1.20 o
   1  17  12        0.24        0.55      0.93 o
   2  17  12        1.00        3.03      1.00 o
  -2 -10  13       19.80       31.88      1.84 o
  -1 -10  13        1.12       -0.87      1.53 o
  -3  -9  13        0.71        1.01      0.87 o
  -2  -9  13       11.44       15.59      1.31 o
  -1  -9  13        0.51        0.18      0.84 o
   0  -9  13        6.58        7.22      1.75 o
   1  -9  13       14.39       15.75      1.97 o
   2  -9  13        0.01        0.44      1.31 o
  -4  -8  13       25.79       34.07      1.84 o
  -3  -8  13        0.79       -0.34      0.84 o
  -2  -8  13        0.16       -0.77      0.77 o
  -1  -8  13        6.66        7.39      1.05 o
   0  -8  13        0.44        0.26      0.77 o
   1  -8  13       10.47        9.69      1.15 o
   2  -8  13       40.44       45.34      2.16 o
   3  -8  13        0.03       -0.22      0.93 o
  -4  -7  13        0.01       -0.73      0.73 o
  -3  -7  13        0.08       -0.15      0.68 o
  -2  -7  13        0.20       -0.22      0.73 o
  -1  -7  13        8.93        7.97      1.00 o
   0  -7  13       10.26        7.86      1.05 o
   1  -7  13        1.09        1.01      0.73 o
   2  -7  13        2.70        4.30      0.79 o
   3  -7  13        1.09        1.09      0.93 o
   4  -7  13        4.80        5.42      1.24 o
  -5  -6  13        0.12        0.24      0.98 o
  -4  -6  13        4.71        5.11      1.00 o
  -3  -6  13        0.67        1.36      0.73 o
  -2  -6  13        0.08       -0.68      0.68 o
  -1  -6  13        1.41        1.05      0.77 o
   0  -6  13       10.43       11.66      1.05 o
   1  -6  13       10.93        7.81      1.42 o
   2  -6  13       10.80       10.36      0.90 o
   3  -6  13        5.22        6.95      0.87 o
   4  -6  13        3.94        3.06      1.08 o
   5  -6  13        4.13        5.03      1.75 o
  -5  -5  13        0.00        0.13      0.98 o
  -4  -5  13       12.51       10.27      1.00 o
  -3  -5  13        0.03       -0.68      0.68 o
  -2  -5  13        8.40        7.19      1.00 o
  -1  -5  13       57.57       48.20      1.93 o
   0  -5  13        2.92        0.83      0.68 o
   1  -5  13        0.24        2.14      0.73 o
   2  -5  13       36.93       33.69      1.85 o
   3  -5  13        1.91        2.13      0.71 o
   4  -5  13        0.04        0.19      0.71 o
   5  -5  13       12.92       11.64      1.75 o
  -6  -4  13       23.62       24.79      1.52 o
  -5  -4  13        1.84        2.19      0.84 o
  -4  -4  13        0.93        0.57      0.73 o
  -3  -4  13        0.13        0.51      0.68 o
  -2  -4  13       42.27       46.97      1.93 o
  -1  -4  13       12.93        8.51      1.31 o
   0  -4  13       16.62       12.49      1.05 o
   1  -4  13       10.92        8.41      0.79 o
   2  -4  13        0.45        0.61      0.58 o
   3  -4  13       53.02       46.79      1.68 o
   4  -4  13        0.69       -0.41      0.67 o
   5  -4  13       10.26        9.12      1.01 o
   6  -4  13        0.76        0.66      1.31 o
  -7  -3  13        0.95        1.09      1.31 o
  -6  -3  13        2.09        0.32      0.67 o
  -5  -3  13        5.77        4.49      0.84 o
  -4  -3  13       11.65       11.68      1.64 o
  -3  -3  13       30.65       26.34      1.46 o
  -2  -3  13       20.38       19.38      1.24 o
  -1  -3  13       66.94       48.60      2.95 o
   0  -3  13       84.69       79.95      2.63 o
   1  -3  13        0.58        1.33      0.58 o
   2  -3  13       14.78       12.18      0.88 o
   3  -3  13       49.31       45.52      2.17 o
   4  -3  13        0.72        1.53      0.76 o
   5  -3  13       14.76       17.00      1.12 o
   6  -3  13        1.85        1.97      1.31 o
  -7  -2  13        6.90        7.62      0.96 o
  -6  -2  13        0.09       -0.61      0.61 o
  -5  -2  13        5.58        6.06      0.89 o
  -4  -2  13       21.55       23.44      2.73 o
  -3  -2  13        0.45        0.02      0.68 o
  -2  -2  13       42.50       39.42      1.77 o
  -1  -2  13      147.82      136.25      3.87 o
   0  -2  13      104.84       92.80      2.94 o
   1  -2  13      290.07      266.80      5.67 o
   2  -2  13        2.62        1.82      0.65 o
   3  -2  13       19.33       16.67      1.05 o
   4  -2  13        4.12        4.17      0.93 o
   5  -2  13       35.64       34.78      1.77 o
   6  -2  13        2.41        2.12      1.05 o
  -7  -1  13        9.55       11.89      0.99 o
  -6  -1  13       14.12       14.91      0.99 o
  -5  -1  13        3.91        3.71      0.67 o
  -4  -1  13       39.45       34.62      2.30 o
  -3  -1  13       16.08       10.45      1.00 o
  -2  -1  13       14.30       14.83      1.15 o
  -1  -1  13        4.25        5.08      0.84 o
   0  -1  13        1.34       -0.11      0.62 o
   1  -1  13       27.41       28.15      2.19 o
   2  -1  13      165.26      149.19      5.36 o
   3  -1  13       89.88       85.46      2.34 o
   4  -1  13        0.17        0.68      0.77 o
   5  -1  13       11.81       10.75      0.95 o
   6  -1  13       16.29       17.24      1.52 o
   7  -1  13        1.58        1.09      1.31 o
  -7   0  13        0.15       -0.67      0.67 o
  -6   0  13        2.24        1.80      0.67 o
  -5   0  13        0.10       -0.55      0.56 o
  -4   0  13       73.86       81.01      2.15 o
  -3   0  13        8.96        7.72      0.84 o
  -2   0  13       46.77       46.17      1.86 o
  -1   0  13       81.82       73.04      2.47 o
   0   0  13       25.56       21.94      3.06 o
   1   0  13       40.91       37.11      1.38 o
   2   0  13      100.62       97.55      2.73 o
   3   0  13        5.55        5.41      0.79 o
   4   0  13       22.75       17.14      1.15 o
   5   0  13        0.47       -0.60      0.84 o
   6   0  13        1.95        0.17      1.00 o
   7   0  13        0.94        0.87      1.31 o
  -7   1  13        2.82        2.64      0.89 o
  -6   1  13        1.48        1.64      0.89 o
  -5   1  13        3.40        5.00      0.89 o
  -4   1  13      122.21      128.52      3.18 o
  -3   1  13       22.67       16.22      1.15 o
  -2   1  13       38.42       39.91      1.70 o
  -1   1  13        3.80        2.04      0.68 o
   0   1  13       83.75       77.03      2.47 o
   1   1  13       79.61       74.04      2.09 o
   2   1  13      139.65      140.45      3.98 o
   3   1  13      280.80      273.91     11.11 o
   4   1  13       24.58       24.45      1.22 o
   5   1  13        7.59        6.57      1.15 o
   6   1  13        5.98        6.58      1.21 o
   7   1  13        9.36        7.34      1.37 o
  -7   2  13        0.17       -0.13      0.62 o
  -6   2  13        1.20        0.43      0.57 o
  -5   2  13       13.16       16.41      0.99 o
  -4   2  13       47.69       44.95      2.09 o
  -3   2  13       46.70       47.77      1.50 o
  -2   2  13      286.09      276.76      7.02 o
  -1   2  13       36.00       35.53      1.62 o
   0   2  13      352.73      362.02      9.19 o
   1   2  13      145.79      142.86      3.78 o
   2   2  13      238.60      267.83      6.05 o
   3   2  13       64.14       63.53      2.34 o
   4   2  13        0.01       -0.44      0.88 o
   5   2  13        0.00        0.42      0.84 o
   6   2  13        0.96        1.03      1.00 o
   7   2  13        2.61        2.45      1.15 o
  -7   3  13        0.62        0.14      0.61 o
  -6   3  13       24.96       28.04      1.87 o
  -5   3  13       28.98       27.69      1.28 o
  -4   3  13        0.81        0.87      0.56 o
  -3   3  13        8.17        8.13      0.74 o
  -2   3  13       98.88      110.70      2.59 o
  -1   3  13      552.20      539.63     15.86 o
   0   3  13       75.30       77.38      2.63 o
   1   3  13      533.09      513.30     13.76 o
   2   3  13      204.95      195.29      4.90 o
   3   3  13      111.26      111.56      3.19 o
   4   3  13       42.10       45.60      2.16 o
   5   3  13       82.83       81.18      3.09 o
   6   3  13       59.61       63.87      6.01 o
   7   3  13        0.28       -0.44      1.00 o
  -7   4  13        0.45       -0.60      0.84 o
  -6   4  13       39.28       45.61      1.59 o
  -5   4  13       76.49       74.36      2.06 o
  -4   4  13       49.29       48.28      1.50 o
  -3   4  13       30.24       29.30      1.20 o
  -2   4  13       56.22       49.25      1.50 o
  -1   4  13      210.49      196.96      5.25 o
   0   4  13        5.28        6.41      0.93 o
   1   4  13      231.88      227.16      4.91 o
   2   4  13        3.02        0.73      0.96 o
   3   4  13        2.79        3.04      1.13 o
   4   4  13       13.86       10.18      1.24 o
   5   4  13        0.12       -0.82      0.84 o
   6   4  13       23.00       19.73      1.62 o
   7   4  13        0.56       -0.87      0.93 o
  -7   5  13       13.10       10.77      1.21 o
  -6   5  13        2.51        1.99      0.89 o
  -5   5  13        0.51       -0.49      0.56 o
  -4   5  13       15.04       16.57      0.95 o
  -3   5  13      125.88      126.61      2.94 o
  -2   5  13      244.72      285.99      5.84 o
  -1   5  13      202.09      191.54      6.25 o
   0   5  13      216.12      220.75      5.79 o
   1   5  13       50.45       48.05      2.20 o
   2   5  13      152.60      153.53      4.90 o
   3   5  13       36.47       32.58      4.37 o
   4   5  13        2.15        2.30      1.42 o
   5   5  13        0.22        0.11      0.93 o
   6   5  13        1.54       -0.22      0.93 o
   7   5  13        0.36       -0.33      0.93 o
  -7   6  13        9.89        8.01      1.15 o
  -6   6  13        3.31        3.30      0.89 o
  -5   6  13        3.43        1.80      1.64 o
  -4   6  13       41.54       40.39      1.43 o
  -3   6  13      236.69      223.27      4.71 o
  -2   6  13      349.62      368.25      7.39 o
  -1   6  13       71.99       65.42      1.80 o
   0   6  13      224.77      225.00      7.44 o
   1   6  13        2.89        2.04      0.63 o
   2   6  13       47.92       48.35      1.65 o
   3   6  13       14.35       10.73      1.08 o
   4   6  13      207.57      216.98      6.19 o
   5   6  13       19.44       22.18      1.86 o
   6   6  13        0.75        1.38      1.00 o
   7   6  13        3.16        1.97      1.09 o
  -6   7  13        6.12        5.57      1.05 o
  -5   7  13        0.31        1.31      0.84 o
  -4   7  13        8.05        3.02      0.76 o
  -3   7  13        1.21        0.65      0.67 o
  -2   7  13        2.25        2.54      0.61 o
  -1   7  13       37.62       32.06      1.25 o
   0   7  13        3.37        3.90      0.58 o
   1   7  13      143.74      140.30      3.23 o
   2   7  13      139.24      137.40      4.10 o
   3   7  13       13.42       16.09      1.24 o
   4   7  13        9.95       14.53      1.31 o
   5   7  13       12.86       11.61      1.24 o
   6   7  13        7.63        7.75      1.24 o
   7   7  13        0.02        0.79      1.09 o
  -6   8  13       16.44       17.61      1.31 o
  -5   8  13       30.61       27.86      1.97 o
  -4   8  13        6.95        6.85      1.97 o
  -3   8  13      127.01      131.27      3.70 o
  -2   8  13      101.99      105.41      3.09 o
  -1   8  13      166.43      172.18      3.78 o
   0   8  13       69.25       63.29      1.52 o
   1   8  13       31.07       27.30      1.17 o
   2   8  13       11.42       10.91      1.00 o
   3   8  13       40.19       37.58      1.77 o
   4   8  13       43.09       38.43      1.86 o
   5   8  13        0.56        0.87      0.93 o
   6   8  13       11.10       12.07      2.08 o
   7   8  13        6.93        7.49      1.24 o
  -6   9  13        0.09        0.66      1.31 o
  -5   9  13       13.37       11.76      2.08 o
  -4   9  13        2.71        1.81      0.84 o
  -3   9  13        0.82        0.04      0.87 o
  -2   9  13       11.48       13.53      1.15 o
  -1   9  13      198.56      189.53      4.95 o
   0   9  13       27.97       26.86      1.09 o
   1   9  13       67.49       68.29      1.89 o
   2   9  13        7.05        7.22      0.93 o
   3   9  13       16.52       14.01      1.24 o
   4   9  13       15.93       15.99      1.31 o
   5   9  13        6.29        6.39      1.08 o
   6   9  13        0.26       -0.84      0.84 o
  -6  10  13        2.24        0.22      1.09 o
  -5  10  13       37.18       39.50      1.93 o
  -4  10  13        0.62       -0.73      0.73 o
  -3  10  13       73.97       73.38      2.55 o
  -2  10  13       39.80       37.90      2.73 o
  -1  10  13        4.21        2.39      0.98 o
   0  10  13      175.81      173.32      5.64 o
   1  10  13      111.23       88.25      2.60 o
   2  10  13       12.69       11.75      1.08 o
   3  10  13       24.94       24.35      1.55 o
   4  10  13        8.12        8.83      1.15 o
   5  10  13        1.03        0.33      0.93 o
   6  10  13        7.70        8.02      1.24 o
  -5  11  13        1.50        1.43      1.00 o
  -4  11  13        2.40        3.03      1.00 o
  -3  11  13       55.00       51.26      2.08 o
  -2  11  13        6.21        7.60      1.00 o
  -1  11  13        3.96        4.66      1.97 o
   0  11  13        1.64        1.46      0.68 o
   1  11  13        0.76        0.75      0.68 o
   2  11  13       72.88       74.78      2.55 o
   3  11  13        3.15        2.84      0.93 o
   4  11  13        3.93        3.38      1.00 o
   5  11  13        2.57        3.21      1.00 o
   6  11  13       34.49       37.45      2.08 o
  -5  12  13       22.74       26.09      1.77 o
  -4  12  13        1.80       -0.84      0.84 o
  -3  12  13        0.29       -0.82      0.84 o
  -2  12  13       16.51       15.77      1.42 o
  -1  12  13        0.02        0.22      0.77 o
   0  12  13        1.01        2.62      0.77 o
   1  12  13       44.73       39.34      3.06 o
   2  12  13        0.25       -0.62      0.62 o
   3  12  13        0.30       -0.22      1.09 o
   4  12  13        6.20        4.59      1.00 o
   5  12  13        0.92        0.19      1.00 o
   6  12  13        0.73        0.00      1.53 o
  -4  13  13        4.08        5.87      1.75 o
  -3  13  13        3.27        4.22      1.00 o
  -2  13  13        9.94        9.45      1.08 o
  -1  13  13       13.28       11.59      1.75 o
   0  13  13       13.73       12.96      1.15 o
   1  13  13        0.18        0.33      0.77 o
   2  13  13        3.48        4.29      0.93 o
   3  13  13        2.75        1.37      0.84 o
   4  13  13        4.41        3.72      1.31 o
   5  13  13        1.51        0.66      1.31 o
  -4  14  13        8.96       10.06      1.97 o
  -3  14  13        0.52        1.31      1.00 o
  -2  14  13       16.98       22.18      2.08 o
  -1  14  13        8.96        7.87      1.53 o
   0  14  13        9.56        8.54      1.00 o
   1  14  13       16.95       15.58      1.24 o
   2  14  13        3.77        3.24      1.09 o
   3  14  13        1.91        1.79      0.84 o
   4  14  13        2.08        1.53      1.31 o
  -3  15  13        2.72        2.41      1.75 o
  -2  15  13       38.18       39.58      2.84 o
  -1  15  13        2.28        1.53      1.31 o
   0  15  13        0.29        0.48      0.84 o
   1  15  13        2.52        4.27      0.93 o
   2  15  13        3.91        5.85      0.93 o
   3  15  13        0.53        0.98      0.93 o
  -1  16  13       15.47       17.28      2.19 o
   0  16  13        9.94       10.02      1.15 o
   1  16  13        0.19       -0.77      0.77 o
   2  16  13        5.27        7.36      1.20 o
   3  16  13        0.00        1.31      1.31 o
   0  17  13        5.15        7.00      1.75 o
   1  17  13        2.13        4.16      1.53 o
  -2  -9  14        4.58        6.12      1.31 o
  -1  -9  14        6.11        7.00      1.53 o
  -3  -8  14        2.14        4.95      1.05 o
  -2  -8  14        1.69        2.97      0.89 o
  -1  -8  14        2.35        3.43      0.89 o
   0  -8  14        1.84        0.71      0.89 o
   1  -8  14        0.29        0.95      0.89 o
  -4  -7  14        6.91       10.06      1.75 o
  -3  -7  14        0.34       -0.34      0.84 o
  -2  -7  14        1.79        1.45      0.84 o
  -1  -7  14        0.25        0.44      0.73 o
   0  -7  14        2.57        1.63      0.84 o
   1  -7  14       11.03       13.67      1.31 o
   2  -7  14       29.10       33.99      1.84 o
   3  -7  14        5.94        6.56      1.75 o
  -5  -6  14        0.04       -1.31      1.31 o
  -4  -6  14        6.69        8.97      1.15 o
  -3  -6  14        5.52        3.72      0.89 o
  -2  -6  14        0.46        0.96      0.73 o
  -1  -6  14        0.62        0.96      0.73 o
   0  -6  14        2.03        0.87      0.73 o
   1  -6  14        4.66        6.58      1.09 o
   2  -6  14        2.09        2.62      0.71 o
   3  -6  14        0.03        0.62      0.78 o
   4  -6  14        4.07        2.57      1.15 o
  -5  -5  14        7.48        6.90      1.05 o
  -4  -5  14        3.63        6.97      1.00 o
  -3  -5  14        3.34        2.78      0.84 o
  -2  -5  14        6.57        7.17      1.00 o
  -1  -5  14        8.54        9.48      1.05 o
   0  -5  14        0.11        0.48      0.73 o
   1  -5  14       26.30       31.35      1.62 o
   2  -5  14       25.43       26.83      1.34 o
   3  -5  14       12.44        9.30      0.96 o
   4  -5  14        0.00        0.15      0.76 o
   5  -5  14        3.40        4.59      1.75 o
  -6  -4  14        0.05       -0.44      1.53 o
  -5  -4  14        1.19       -0.36      0.87 o
  -4  -4  14        2.73        1.97      0.84 o
  -3  -4  14        0.15       -0.48      0.77 o
  -2  -4  14        0.08       -0.10      0.68 o
  -1  -4  14       50.08       45.14      1.93 o
   0  -4  14       12.37       12.06      1.05 o
   1  -4  14        0.38        0.00      0.68 o
   2  -4  14        1.98        2.71      0.71 o
   3  -4  14        6.51        9.06      0.92 o
   4  -4  14        5.99        5.69      0.92 o
   5  -4  14        0.29        1.26      0.79 o
  -6  -3  14        0.03        0.22      1.31 o
  -5  -3  14        7.20        7.13      1.00 o
  -4  -3  14        1.58        2.27      0.84 o
  -3  -3  14       55.68       56.75      2.16 o
  -2  -3  14       12.57       11.76      1.00 o
  -1  -3  14        0.63        3.06      0.84 o
   0  -3  14       14.12       13.68      1.15 o
   1  -3  14       56.17       47.02      3.72 o
   2  -3  14        3.39        3.99      0.71 o
   3  -3  14        6.40        5.53      0.79 o
   4  -3  14       34.37       39.25      1.63 o
   5  -3  14       22.78       23.86      1.62 o
  -6  -2  14        0.00       -0.74      0.84 o
  -5  -2  14        6.88       10.08      1.09 o
  -4  -2  14        9.21       10.70      1.05 o
  -3  -2  14       15.86       15.48      1.15 o
  -2  -2  14        0.94        1.14      0.87 o
  -1  -2  14        0.00        0.49      0.68 o
   0  -2  14        1.40        0.87      0.68 o
   1  -2  14        0.08        0.41      0.77 o
   2  -2  14        0.01        0.24      0.68 o
   3  -2  14        4.69        5.41      0.93 o
   4  -2  14       16.11       22.93      1.62 o
   5  -2  14        1.32        2.09      0.79 o
   6  -2  14        0.46       -1.09      1.31 o
  -6  -1  14        0.41       -0.76      0.84 o
  -5  -1  14        8.41        8.49      1.05 o
  -4  -1  14       12.83       16.58      1.97 o
  -3  -1  14        1.09        1.01      0.73 o
  -2  -1  14        0.33       -0.63      1.20 o
  -1  -1  14       68.71       59.17      2.16 o
   0  -1  14        2.39        2.39      1.42 o
   1  -1  14       12.44       11.15      2.73 o
   2  -1  14       21.06       22.08      1.22 o
   3  -1  14       11.42       10.73      1.19 o
   4  -1  14       42.79       40.53      1.63 o
   5  -1  14        3.20        2.90      0.82 o
   6  -1  14        0.25        0.31      1.05 o
  -7   0  14        1.69        0.17      2.08 o
  -6   0  14        0.01       -0.66      0.67 o
  -5   0  14        1.44        0.95      1.31 o
  -4   0  14       43.81       45.42      1.97 o
  -3   0  14        1.96        2.80      0.84 o
  -2   0  14        5.02        4.68      0.84 o
  -1   0  14        2.35        1.68      0.68 o
   0   0  14        2.01        1.51      0.68 o
   1   0  14       19.27       21.77      1.31 o
   2   0  14        8.35        9.70      0.84 o
   3   0  14        4.74        3.50      0.74 o
   4   0  14        0.92        0.91      0.67 o
   5   0  14        6.57        6.13      1.15 o
   6   0  14        3.80        5.43      1.21 o
  -7   1  14        0.27       -0.38      0.69 o
  -6   1  14        6.33        6.40      0.94 o
  -5   1  14       37.84       37.87      1.41 o
  -4   1  14        0.42        0.39      0.77 o
  -3   1  14        0.76        0.48      0.87 o
  -2   1  14       29.22       27.05      1.46 o
  -1   1  14       25.18       21.26      1.31 o
   0   1  14      130.10      127.91      6.23 o
   1   1  14      108.59       96.84      4.92 o
   2   1  14       23.92       22.56      1.17 o
   3   1  14        4.97        7.20      0.79 o
   4   1  14       21.37       23.23      1.30 o
   5   1  14        1.75        2.14      1.00 o
   6   1  14       12.23       14.76      2.19 o
  -7   2  14        6.21        4.82      0.82 o
  -6   2  14        0.88        0.37      0.61 o
  -5   2  14        6.14        5.93      0.88 o
  -4   2  14       43.01       46.34      2.84 o
  -3   2  14       78.81       79.34      3.50 o
  -2   2  14        0.61        1.58      0.68 o
  -1   2  14      102.34       90.47      2.86 o
   0   2  14       10.95       11.09      1.09 o
   1   2  14       10.31        9.78      0.84 o
   2   2  14      107.73      105.99      6.41 o
   3   2  14       75.21       80.00      3.21 o
   4   2  14       23.11       24.95      2.62 o
   5   2  14        4.60        6.98      1.15 o
   6   2  14       20.90       20.55      1.62 o
  -7   3  14        0.15       -0.53      0.69 o
  -6   3  14       27.00       23.01      1.20 o
  -5   3  14       26.09       26.70      1.23 o
  -4   3  14      114.94      116.47      2.81 o
  -3   3  14        8.51       12.76      1.15 o
  -2   3  14      236.89      234.19      6.10 o
  -1   3  14        3.73        0.75      0.87 o
   0   3  14        9.27        8.27      0.93 o
   1   3  14        0.64        0.56      0.58 o
   2   3  14      107.41      114.18      5.10 o
   3   3  14       72.26       68.58      2.30 o
   4   3  14       56.47       64.31      5.36 o
   5   3  14        0.56        0.91      1.00 o
   6   3  14       27.17       28.32      2.30 o
  -7   4  14        0.01       -0.87      1.09 o
  -6   4  14       11.21       12.72      0.95 o
  -5   4  14        4.79        5.45      0.74 o
  -4   4  14       14.54       18.85      1.14 o
  -3   4  14      138.43      144.90      3.28 o
  -2   4  14       18.59       22.43      1.39 o
  -1   4  14       13.27       15.04      1.53 o
   0   4  14        0.61        1.09      0.98 o
   1   4  14        2.46        4.18      0.71 o
   2   4  14      215.95      217.13      4.89 o
   3   4  14       63.00       72.33      2.14 o
   4   4  14      123.78      114.59      4.59 o
   5   4  14       18.22       19.07      2.95 o
   6   4  14       12.30       10.72      1.39 o
  -6   5  14       22.84       23.63      1.52 o
  -5   5  14        1.58        2.83      0.69 o
  -4   5  14       57.45       65.49      1.89 o
  -3   5  14       48.76       56.94      1.76 o
  -2   5  14      158.11      158.98      4.41 o
  -1   5  14       40.14       38.38      1.70 o
   0   5  14       41.91       41.31      3.28 o
   1   5  14      135.45      125.52      3.10 o
   2   5  14       19.06       21.55      1.14 o
   3   5  14       99.11       95.84      6.01 o
   4   5  14       11.30       12.15      1.24 o
   5   5  14        0.51        0.66      0.93 o
   6   5  14        2.67        2.95      1.08 o
  -6   6  14        2.86        4.16      1.05 o
  -5   6  14        2.07        1.69      0.89 o
  -4   6  14       18.76       19.38      1.09 o
  -3   6  14        2.76        2.96      0.67 o
  -2   6  14        0.80        0.52      0.56 o
  -1   6  14      113.25      101.70      3.09 o
   0   6  14       86.91       89.09      4.81 o
   1   6  14       19.56       20.20      1.14 o
   2   6  14       39.97       40.68      2.11 o
   3   6  14        0.41       -0.55      0.77 o
   4   6  14        6.11        5.66      1.00 o
   5   6  14       38.50       36.75      2.08 o
   6   6  14        3.76        1.75      1.08 o
  -6   7  14        2.94        2.84      1.05 o
  -5   7  14        1.87        0.12      0.84 o
  -4   7  14        2.30        3.68      1.42 o
  -3   7  14       13.05       11.44      1.05 o
  -2   7  14       15.17       18.74      1.09 o
  -1   7  14        6.78        9.32      0.74 o
   0   7  14       28.14       29.21      1.55 o
   1   7  14        1.10        0.47      0.71 o
   2   7  14        2.43        3.57      0.84 o
   3   7  14        0.22        0.55      0.98 o
   4   7  14       74.77       81.21      3.83 o
   5   7  14        0.61        0.98      1.64 o
   6   7  14        0.94        0.55      0.93 o
  -6   8  14        0.01       -0.89      0.89 o
  -5   8  14        0.33        0.71      0.89 o
  -4   8  14       48.25       48.57      1.99 o
  -3   8  14        1.39        0.52      0.73 o
  -2   8  14       24.80       26.93      1.46 o
  -1   8  14        0.30       -0.51      0.51 o
   0   8  14        6.33        8.10      0.93 o
   1   8  14       54.82       54.22      2.83 o
   2   8  14        0.11        0.29      0.68 o
   3   8  14        7.77       10.18      1.09 o
   4   8  14       13.66       16.33      1.39 o
   5   8  14        1.22        1.31      0.93 o
   6   8  14        0.23        0.33      0.93 o
  -6   9  14        0.29       -0.66      1.09 o
  -5   9  14        2.89        2.29      1.00 o
  -4   9  14        0.54       -0.48      0.84 o
  -3   9  14        7.93        8.17      1.05 o
  -2   9  14        2.83        1.51      0.84 o
  -1   9  14       17.06       15.54      2.51 o
   0   9  14        0.86        1.04      0.58 o
   1   9  14       15.50       17.65      1.31 o
   2   9  14        0.15       -0.11      0.77 o
   3   9  14        3.55        2.09      0.84 o
   4   9  14        2.52        2.08      0.93 o
   5   9  14       18.51       21.40      1.62 o
   6   9  14        0.01       -0.93      0.93 o
  -5  10  14        6.42        5.09      1.42 o
  -4  10  14       66.09       77.18      2.70 o
  -3  10  14       18.98       22.62      2.30 o
  -2  10  14        1.59        2.51      0.84 o
  -1  10  14       77.56       73.58      5.69 o
   0  10  14       29.53       30.95      1.55 o
   1  10  14        2.51        0.66      0.77 o
   2  10  14        8.40        7.59      1.00 o
   3  10  14       65.78       65.26      3.61 o
   4  10  14        0.72        0.10      0.84 o
   5  10  14        6.65        3.89      1.00 o
   6  10  14        1.18       -0.87      1.53 o
  -5  11  14        7.03        7.58      1.53 o
  -4  11  14        1.04        0.18      1.53 o
  -3  11  14        2.77        3.92      1.00 o
  -2  11  14        0.09       -0.73      0.73 o
  -1  11  14        0.38        0.55      1.20 o
   0  11  14        4.31        4.59      1.09 o
   1  11  14       77.94       77.07      4.26 o
   2  11  14        3.26        2.84      1.31 o
   3  11  14        2.88        4.35      1.00 o
   4  11  14        9.52       13.15      1.31 o
   5  11  14        0.21        0.37      1.00 o
   6  11  14        0.86        0.00      1.53 o
  -4  12  14        0.67        0.02      1.00 o
  -3  12  14       13.12       11.79      2.84 o
  -2  12  14       18.45       13.68      1.31 o
  -1  12  14       20.85       26.14      1.55 o
   0  12  14        8.65        9.62      1.31 o
   1  12  14        4.35        5.78      1.31 o
   2  12  14       11.22       11.81      1.53 o
   3  12  14        5.93        2.84      1.31 o
   4  12  14        3.87        5.28      1.15 o
   5  12  14        0.06        0.08      1.09 o
  -4  13  14        2.86        1.75      1.08 o
  -3  13  14        2.56        0.93      1.00 o
  -2  13  14       10.58       12.03      1.24 o
  -1  13  14        0.01       -0.22      1.09 o
   0  13  14        4.06        1.97      1.31 o
   1  13  14        0.24       -0.22      0.77 o
   2  13  14        1.30       -0.22      1.09 o
   3  13  14        7.51        5.03      1.53 o
   4  13  14        5.19        6.56      1.53 o
  -3  14  14        8.03        7.33      1.15 o
  -2  14  14       24.48       26.52      1.86 o
  -1  14  14       15.80       17.93      1.97 o
   0  14  14        0.84        1.31      1.31 o
   1  14  14        0.50        0.77      0.77 o
   2  14  14        4.30        3.72      0.93 o
   3  14  14        2.38        1.53      1.31 o
   4  14  14        3.20        1.31      1.53 o
  -2  15  14        9.50       14.22      1.97 o
  -1  15  14        0.95        1.53      1.31 o
   0  15  14        2.07        2.84      1.31 o
   1  15  14        0.05       -0.32      0.84 o
   2  15  14        0.54       -0.08      0.84 o
   3  15  14        2.94        3.72      1.53 o
   0  16  14       12.43       15.75      1.97 o
   1  16  14       14.68       20.29      1.46 o
   2  16  14        8.35       11.04      1.24 o
  -2  -7  15        1.18        1.31      1.09 o
  -1  -7  15        5.00        7.29      1.31 o
   0  -7  15        0.94        1.31      1.09 o
   1  -7  15        0.12        1.53      1.09 o
   2  -7  15        0.86        0.66      1.31 o
  -3  -6  15        8.94        7.60      1.15 o
  -2  -6  15        0.02       -0.73      0.73 o
  -1  -6  15        9.32       10.11      1.53 o
   0  -6  15        4.93        4.61      1.20 o
   1  -6  15        6.70        4.96      1.64 o
   2  -6  15        0.94        0.09      0.89 o
   3  -6  15        1.56        2.72      1.05 o
  -4  -5  15        5.51        8.75      1.75 o
  -3  -5  15        0.04        0.04      0.84 o
  -2  -5  15        0.17       -0.73      0.73 o
  -1  -5  15        0.31        0.17      0.77 o
   0  -5  15        8.27        8.69      1.05 o
   1  -5  15       18.30       18.36      1.75 o
   2  -5  15        0.71        1.57      0.89 o
   3  -5  15       13.40       18.83      1.25 o
   4  -5  15        0.49        0.98      0.93 o
  -5  -4  15        8.86        8.09      1.97 o
  -4  -4  15        3.87        5.05      1.05 o
  -3  -4  15        7.97        5.50      1.00 o
  -2  -4  15        0.83       -0.31      0.73 o
  -1  -4  15        1.01        2.27      0.87 o
   0  -4  15        0.09       -0.66      0.68 o
   1  -4  15       18.54       17.77      1.42 o
   2  -4  15       14.78       15.21      1.31 o
   3  -4  15        0.53        1.53      0.76 o
   4  -4  15       12.27       14.29      1.17 o
  -5  -3  15        3.63        5.11      1.05 o
  -4  -3  15        0.23       -0.06      0.84 o
  -3  -3  15        1.98        2.68      0.84 o
  -2  -3  15        1.01       -0.05      0.68 o
  -1  -3  15        2.05        1.18      0.73 o
   0  -3  15        0.64       -0.41      0.68 o
   1  -3  15        0.30        0.22      0.98 o
   2  -3  15       25.33       32.59      2.84 o
   3  -3  15        3.25        4.28      1.00 o
   4  -3  15        0.46        1.92      1.00 o
   5  -3  15        1.10        0.72      1.00 o
  -5  -2  15        4.29        4.42      1.00 o
  -4  -2  15        1.87        1.33      0.89 o
  -3  -2  15        3.45        4.55      1.09 o
  -2  -2  15       55.93       53.54      2.84 o
  -1  -2  15        0.43        0.68      0.68 o
   0  -2  15        1.88       -0.39      0.68 o
   1  -2  15        0.12       -0.46      0.77 o
   2  -2  15       43.10       43.08      2.73 o
   3  -2  15       18.60       17.00      1.33 o
   4  -2  15        0.31        0.72      0.79 o
   5  -2  15       22.22       27.67      1.50 o
  -6  -1  15        2.00        0.22      1.53 o
  -5  -1  15        0.06       -0.73      0.73 o
  -4  -1  15        3.85        4.06      0.89 o
  -3  -1  15        1.78        2.05      0.87 o
  -2  -1  15       15.05       14.37      1.15 o
  -1  -1  15        2.19        1.97      0.77 o
   0  -1  15        4.34        3.02      0.84 o
   1  -1  15        9.87       10.02      2.41 o
   2  -1  15        1.24        0.75      0.67 o
   3  -1  15        0.92        0.89      0.71 o
   4  -1  15        1.22        1.41      0.79 o
   5  -1  15        0.47       -0.56      0.89 o
  -6   0  15        4.72        6.45      1.09 o
  -5   0  15       16.11       17.98      1.37 o
  -4   0  15        9.33        8.25      1.05 o
  -3   0  15        8.50        6.22      1.00 o
  -2   0  15       40.48       41.49      3.94 o
  -1   0  15        5.47        6.56      0.93 o
   0   0  15        0.34       -0.68      0.68 o
   1   0  15        2.75        2.08      0.77 o
   2   0  15       12.38       12.13      0.92 o
   3   0  15      122.51      124.53      5.08 o
   4   0  15       22.95       25.18      1.38 o
   5   0  15       13.85       15.27      1.52 o
  -6   1  15        6.30        6.53      0.89 o
  -5   1  15        0.86       -0.40      0.84 o
  -4   1  15       41.91       39.62      1.93 o
  -3   1  15        2.34        0.44      0.73 o
  -2   1  15        0.66       -0.49      0.68 o
  -1   1  15       38.68       37.65      1.77 o
   0   1  15        1.79        0.41      0.68 o
   1   1  15       23.28       21.27      1.86 o
   2   1  15       22.50       21.92      1.25 o
   3   1  15        0.00       -0.28      0.96 o
   4   1  15       19.70       20.82      1.20 o
   5   1  15        6.86        8.28      1.42 o
  -6   2  15        8.92        9.60      1.19 o
  -5   2  15       38.98       43.89      1.99 o
  -4   2  15        0.28       -0.35      0.73 o
  -3   2  15       32.25       37.78      1.77 o
  -2   2  15       47.05       44.60      1.93 o
  -1   2  15       36.35       38.20      1.97 o
   0   2  15        4.06        3.40      0.84 o
   1   2  15       21.44       19.19      1.31 o
   2   2  15      112.20      113.93      4.23 o
   3   2  15       10.38       11.42      0.96 o
   4   2  15        1.91        1.41      1.00 o
   5   2  15        0.03       -0.54      1.00 o
   6   2  15       15.05       16.15      1.62 o
  -6   3  15        2.20        2.60      0.97 o
  -5   3  15        7.18       10.02      0.99 o
  -4   3  15        1.44        0.97      0.89 o
  -3   3  15        9.51        7.86      1.05 o
  -2   3  15       59.55       62.55      2.32 o
  -1   3  15       44.31       44.05      2.95 o
   0   3  15        3.30        1.80      0.68 o
   1   3  15       18.07       20.12      1.31 o
   2   3  15      140.15      143.41      5.01 o
   3   3  15        0.87        0.48      0.67 o
   4   3  15       12.61       14.25      1.39 o
   5   3  15        0.89        1.13      1.00 o
   6   3  15        9.06        6.96      1.31 o
  -6   4  15        4.31        6.49      0.82 o
  -5   4  15       49.02       57.88      1.89 o
  -4   4  15       44.55       46.10      1.63 o
  -3   4  15       12.76       14.13      1.21 o
  -2   4  15        9.31       11.26      1.20 o
  -1   4  15       78.90       81.73      2.78 o
   0   4  15       13.33       10.03      1.00 o
   1   4  15       62.31       60.19      6.56 o
   2   4  15        4.04        3.25      0.88 o
   3   4  15        6.77        8.34      1.31 o
   4   4  15       66.65       70.28      2.78 o
   5   4  15       50.79       62.04      5.25 o
   6   4  15       12.84       13.45      1.46 o
  -6   5  15       35.76       37.93      3.72 o
  -5   5  15        6.29        5.20      0.82 o
  -4   5  15       27.29       30.78      1.38 o
  -3   5  15        4.30        3.06      0.89 o
  -2   5  15       79.69       80.11      2.78 o
  -1   5  15        1.30        1.31      0.73 o
   0   5  15        1.37        1.60      0.68 o
   1   5  15       96.90       94.63      8.20 o
   2   5  15       16.14       18.04      1.05 o
   3   5  15       29.88       29.97      1.70 o
   4   5  15        3.38        3.13      1.31 o
   5   5  15        0.17        0.91      1.00 o
   6   5  15        2.68        1.86      1.08 o
  -6   6  15        1.29        0.22      1.09 o
  -5   6  15        3.29        2.51      0.98 o
  -4   6  15        0.73        0.43      0.61 o
  -3   6  15       32.63       31.51      1.32 o
  -2   6  15      163.17      165.61      4.71 o
  -1   6  15        5.00        2.51      1.31 o
   0   6  15        5.22        4.60      0.87 o
   1   6  15        9.12        9.96      1.09 o
   2   6  15       34.64       36.54      1.47 o
   3   6  15        8.41       13.12      1.24 o
   4   6  15       17.11       17.20      2.08 o
   5   6  15       32.81       34.12      2.01 o
   6   6  15        5.33        5.81      1.24 o
  -6   7  15       14.58       14.22      1.75 o
  -5   7  15        4.97        4.94      1.05 o
  -4   7  15        2.79        2.17      0.89 o
  -3   7  15       11.15       16.61      1.21 o
  -2   7  15        0.91        0.28      0.84 o
  -1   7  15       26.97       24.84      1.75 o
   0   7  15        0.65       -0.44      0.68 o
   1   7  15       52.60       56.97      3.94 o
   2   7  15        0.17       -0.49      1.42 o
   3   7  15        0.87        0.60      0.84 o
   4   7  15       11.96       13.63      2.51 o
   5   7  15        4.11        1.31      0.93 o
   6   7  15        4.11        3.06      1.24 o
  -5   8  15       27.08       31.43      3.06 o
  -4   8  15        8.50        9.55      1.20 o
  -3   8  15      137.32      142.28      4.26 o
  -2   8  15        0.96        0.13      0.73 o
  -1   8  15        0.00       -0.68      0.68 o
   0   8  15        1.19       -0.22      0.77 o
   1   8  15        0.04        1.77      0.98 o
   2   8  15       69.83       64.69      2.47 o
   3   8  15        7.70        6.78      1.08 o
   4   8  15       16.56       14.47      1.42 o
   5   8  15       21.13       25.38      1.86 o
  -5   9  15        0.49       -0.15      0.89 o
  -4   9  15        1.39        2.57      0.98 o
  -3   9  15        4.81        3.68      1.00 o
  -2   9  15       12.59       15.58      1.21 o
  -1   9  15        9.23       10.72      1.53 o
   0   9  15        2.05        1.33      0.98 o
   1   9  15        1.68        4.37      1.31 o
   2   9  15        0.34        1.19      1.31 o
   3   9  15       12.11       12.40      1.24 o
   4   9  15       19.76       22.96      1.62 o
   5   9  15        1.79        2.03      1.86 o
  -5  10  15       20.87       28.21      2.41 o
  -4  10  15        4.81        5.05      1.05 o
  -3  10  15        8.77        8.04      1.05 o
  -2  10  15       28.53       25.17      3.83 o
  -1  10  15        0.90       -0.44      0.73 o
   0  10  15        6.20        5.90      1.31 o
   1  10  15        0.70        1.97      1.09 o
   2  10  15       37.85       37.80      1.93 o
   3  10  15        0.58        1.86      0.93 o
   4  10  15        0.02       -0.11      0.93 o
   5  10  15       11.76       14.62      1.46 o
  -4  11  15        4.23        4.01      1.15 o
  -3  11  15        6.57        6.83      2.30 o
  -2  11  15       60.07       73.78      4.92 o
  -1  11  15        1.74        4.12      1.00 o
   2  11  15        1.56        1.09      1.09 o
   3  11  15        1.02        0.91      0.84 o
   4  11  15        4.13        4.14      1.15 o
   5  11  15        0.28        0.49      1.00 o
  -4  12  15       13.04       13.30      1.53 o
  -3  12  15        0.39       -0.78      1.42 o
  -2  12  15        3.16        4.00      1.00 o
  -1  12  15       21.59       22.46      1.46 o
   0  12  15        0.04       -0.44      1.09 o
   2  12  15        0.13       -1.09      1.09 o
   3  12  15       11.18        9.62      1.53 o
   4  12  15        0.91       -0.05      1.00 o
   5  12  15       17.11       17.28      2.41 o
  -3  13  15       18.84       29.33      3.06 o
  -2  13  15        1.11        3.06      1.00 o
  -1  13  15        8.30        7.87      1.53 o
   0  13  15       19.05       21.43      1.97 o
   2  13  15        0.02       -0.44      1.09 o
   3  13  15        1.34        0.87      1.31 o
   4  13  15        5.78        6.34      1.75 o
  -2  14  15        0.92        0.44      1.31 o
  -1  14  15        6.34        4.37      1.31 o
   0  14  15        5.88        7.65      1.53 o
   1  14  15       10.73       10.28      1.53 o
   2  14  15        0.90        0.44      1.31 o
   3  14  15        7.61        7.87      1.75 o
  -1  15  15        1.17        1.97      1.31 o
   0  15  15        0.66        1.97      1.31 o
   1  15  15       19.27       22.74      2.19 o
   2  15  15        0.74        2.62      1.31 o
   0  -6  16        0.02       -0.66      1.09 o
   1  -6  16        1.12        2.62      1.31 o
  -2  -5  16        2.82        2.62      1.31 o
  -1  -5  16       12.25       14.23      1.75 o
   0  -5  16        0.05        0.38      0.84 o
   1  -5  16       10.12       10.23      1.42 o
   2  -5  16        1.80        2.62      1.31 o
  -3  -4  16        0.02       -0.84      0.84 o
  -2  -4  16        0.07       -0.98      1.64 o
  -1  -4  16        0.32        1.81      0.84 o
   0  -4  16        0.06       -0.73      0.73 o
   1  -4  16        3.52        4.91      1.00 o
   2  -4  16        2.37        4.31      1.05 o
   3  -4  16       20.89       25.15      2.41 o
  -4  -3  16        1.05       -0.22      1.53 o
  -3  -3  16        0.03       -0.74      0.98 o
  -2  -3  16        0.92        0.92      0.87 o
  -1  -3  16       68.80       66.13      2.55 o
   0  -3  16        0.00        0.14      0.84 o
   1  -3  16        0.38       -0.44      0.73 o
   2  -3  16        2.21        1.77      0.84 o
   3  -3  16       15.01       17.44      1.41 o
   4  -3  16        3.32        2.86      1.42 o
  -4  -2  16        3.87        3.75      1.05 o
  -3  -2  16        0.35       -0.57      0.73 o
  -2  -2  16        1.58        0.78      0.84 o
  -1  -2  16        0.48        0.95      0.87 o
   0  -2  16       14.37       16.07      1.86 o
   1  -2  16        3.78        2.51      0.84 o
   2  -2  16        0.10       -0.73      0.73 o
   3  -2  16       15.94       14.66      1.14 o
   4  -2  16        0.69        0.34      0.79 o
  -4  -1  16        0.30       -0.78      0.84 o
  -3  -1  16        0.00       -0.12      1.09 o
  -2  -1  16       15.32       12.68      1.15 o
  -1  -1  16        1.68        0.76      0.84 o
   0  -1  16       16.54       15.77      1.31 o
   1  -1  16        4.49        4.83      0.89 o
   2  -1  16        0.05       -0.52      0.73 o
   3  -1  16        8.21        8.30      1.19 o
   4  -1  16        0.02        0.38      0.79 o
  -5   0  16       13.07       17.30      1.46 o
  -4   0  16        2.59        4.41      1.00 o
  -3   0  16        6.44        7.28      1.09 o
  -2   0  16        3.92        5.16      1.00 o
  -1   0  16        3.11        4.71      0.89 o
   0   0  16        2.71        1.97      0.84 o
   1   0  16       20.67       24.40      1.46 o
   2   0  16        0.32        1.27      0.77 o
   3   0  16        0.00       -0.05      0.71 o
   4   0  16        0.49        0.19      0.74 o
   5   0  16        0.72        2.84      1.75 o
  -5   1  16        0.09        0.76      2.41 o
  -4   1  16        5.32        5.11      1.05 o
  -3   1  16        0.55       -0.61      0.73 o
  -2   1  16        3.69        3.22      0.87 o
  -1   1  16        5.00        7.09      1.00 o
   0   1  16        4.06        5.45      0.89 o
   1   1  16       29.21       30.33      1.62 o
   2   1  16        3.49        2.62      0.93 o
   3   1  16       10.59       13.65      1.08 o
   4   1  16        2.19        1.31      1.09 o
   5   1  16        0.20        0.44      1.75 o
  -5   2  16        9.22        9.29      1.21 o
  -4   2  16       11.84       15.05      1.31 o
  -3   2  16        0.06       -0.57      0.73 o
  -2   2  16       25.40       24.41      1.52 o
  -1   2  16       28.51       30.98      1.62 o
   0   2  16        1.85        2.17      0.84 o
   1   2  16        0.82       -0.22      0.73 o
   2   2  16        8.01        6.91      1.00 o
   3   2  16        9.44        8.32      0.92 o
   4   2  16        4.05        3.33      1.00 o
   5   2  16        7.31        7.32      1.31 o
  -5   3  16       31.05       33.77      2.95 o
  -4   3  16        1.67        0.60      0.89 o
  -3   3  16        8.95        8.92      1.05 o
  -2   3  16        6.64        9.21      1.31 o
  -1   3  16       41.67       43.10      1.93 o
   0   3  16       17.85       18.87      1.31 o
   1   3  16        5.97        8.70      2.84 o
   2   3  16       32.54       31.40      1.97 o
   3   3  16       12.69       13.67      1.05 o
   4   3  16        6.77        5.19      1.09 o
   5   3  16       24.37       25.13      1.93 o
  -5   4  16        1.20        1.75      1.05 o
  -4   4  16        2.01        0.46      0.89 o
  -3   4  16       10.92       12.10      1.15 o
  -2   4  16        8.57       12.96      1.21 o
  -1   4  16        0.15        0.26      0.73 o
   0   4  16       19.35       18.85      1.31 o
   1   4  16        8.93        8.50      1.00 o
   2   4  16        0.08       -0.22      0.77 o
   3   4  16        2.33        2.41      0.93 o
   4   4  16        0.45        1.09      0.93 o
   5   4  16       10.94       14.85      2.62 o
  -5   5  16       44.27       47.46      2.19 o
  -4   5  16       11.79       11.37      1.21 o
  -3   5  16       10.13        9.67      1.15 o
  -2   5  16       15.97       17.78      1.31 o
  -1   5  16        0.08       -0.22      0.68 o
   0   5  16       21.50       21.04      3.17 o
   1   5  16       69.84       73.48      4.92 o
   2   5  16       21.94       27.76      3.39 o
   3   5  16       10.96        9.79      1.24 o
   4   5  16        5.58        6.53      1.15 o
   5   5  16       39.02       39.69      2.32 o
  -5   6  16        4.25        3.50      1.05 o
  -4   6  16        1.51        3.50      1.53 o
  -3   6  16        0.29        0.84      0.89 o
  -2   6  16       28.64       27.78      1.75 o
  -1   6  16        3.20        3.48      1.09 o
   0   6  16        0.06       -0.24      0.77 o
   1   6  16        4.35        4.84      1.00 o
   2   6  16       13.33       11.59      1.75 o
   3   6  16        0.20        1.01      0.84 o
   4   6  16        8.84       11.12      2.19 o
   5   6  16        8.01        8.28      1.31 o
  -5   7  16        0.00       -0.87      1.09 o
  -4   7  16        9.12        8.40      1.75 o
  -3   7  16       19.49       23.40      2.19 o
  -2   7  16        0.79        0.35      0.73 o
  -1   7  16       33.82       36.35      1.77 o
   0   7  16        6.01       12.60      4.05 o
   1   7  16       41.07       47.59      2.08 o
   2   7  16       20.68       22.42      1.55 o
   3   7  16        0.67        0.66      0.93 o
   4   7  16       12.64       14.30      1.39 o
   5   7  16        0.51       -0.39      1.00 o
  -5   8  16        1.56        1.09      1.09 o
  -4   8  16        1.38       -0.27      0.89 o
  -3   8  16        2.98        3.06      1.53 o
  -2   8  16        2.12        3.28      1.53 o
  -1   8  16        3.38        3.46      0.89 o
   0   8  16        0.26       -0.84      0.84 o
   1   8  16        9.48       11.59      1.75 o
   2   8  16        0.64        2.30      0.93 o
   3   8  16        5.68        7.24      1.08 o
   4   8  16        1.49        2.41      0.93 o
   5   8  16        0.73       -0.25      1.00 o
  -5   9  16       10.23       10.50      1.75 o
  -4   9  16        0.05       -0.15      2.19 o
  -3   9  16        3.11        3.79      1.86 o
  -2   9  16        0.57       -1.09      1.31 o
  -1   9  16       11.60       13.34      1.75 o
   0   9  16       11.61       12.79      1.24 o
   1   9  16        0.32        1.97      1.31 o
   2   9  16       21.08       24.58      1.62 o
   3   9  16        1.91        0.98      0.93 o
   4   9  16        1.71        0.22      1.09 o
   5   9  16       19.18       23.78      1.86 o
  -4  10  16        0.00       -0.40      1.00 o
  -3  10  16       27.89       28.30      1.75 o
  -2  10  16        3.92        1.55      1.64 o
  -1  10  16        3.76        3.50      1.53 o
   2  10  16        0.06       -0.22      0.77 o
   3  10  16        0.67        0.22      0.93 o
   4  10  16        2.76        2.00      1.00 o
   5  10  16       25.11       26.02      2.84 o
  -4  11  16        4.16        3.94      1.53 o
  -3  11  16        0.86        0.75      1.42 o
  -2  11  16        1.74        2.61      1.00 o
  -1  11  16        0.20        0.87      1.53 o
   2  11  16        0.33        0.00      1.09 o
   3  11  16        0.14        0.87      0.93 o
   4  11  16        6.75        7.30      1.31 o
  -3  12  16       33.79       38.88      3.94 o
  -2  12  16        8.55       11.25      1.31 o
   2  12  16        1.60        0.00      1.31 o
   3  12  16        0.52        1.09      1.31 o
  -2  13  16        2.19        1.25      1.05 o
  -1  13  16        4.64        3.28      1.31 o
   2  13  16        5.68        5.90      1.53 o
   3  13  16        5.12        6.78      1.75 o
  -1  14  16        3.00        3.06      1.31 o
   2  14  16        0.07       -0.66      1.31 o
  -1  -3  17        0.70        0.44      0.89 o
   0  -3  17        4.88        4.33      1.00 o
   1  -3  17        9.57        8.06      1.15 o
  -2  -2  17        0.14        0.04      0.84 o
  -1  -2  17       10.43       16.27      1.37 o
   0  -2  17        3.08        3.63      1.00 o
   1  -2  17        5.68        7.44      1.15 o
   2  -2  17        2.60        2.62      1.00 o
   3  -2  17        4.51        4.81      1.75 o
  -3  -1  17        2.18        2.21      0.89 o
  -2  -1  17        1.07        0.20      0.84 o
  -1  -1  17        2.15        4.14      1.00 o
   0  -1  17        2.83        5.62      1.31 o
   1  -1  17       13.49       15.95      1.31 o
   2  -1  17       21.04       22.78      1.55 o
   3  -1  17        4.52        5.83      1.15 o
  -3   0  17        0.04        0.38      0.84 o
  -2   0  17       15.62       17.11      1.37 o
  -1   0  17        4.28        4.06      1.00 o
   0   0  17        6.00        5.23      1.00 o
   1   0  17        1.26        2.66      0.84 o
   2   0  17       10.66       11.49      1.24 o
   3   0  17        0.84        2.41      1.00 o
   4   0  17        0.18        1.18      1.15 o
  -4   1  17        4.03        4.61      1.05 o
  -3   1  17        6.72       10.54      1.15 o
  -2   1  17        3.83        4.04      1.00 o
  -1   1  17       39.33       53.20      2.24 o
   0   1  17        6.00        7.22      1.00 o
   1   1  17       24.17       27.67      3.17 o
   2   1  17        0.60       -0.04      0.84 o
   3   1  17        0.26        1.09      1.20 o
   4   1  17        2.33        1.97      1.53 o
  -4   2  17        8.99       12.36      1.31 o
  -3   2  17        0.12       -0.16      0.84 o
  -2   2  17       20.72       26.65      1.68 o
  -1   2  17        9.45       11.34      2.08 o
   0   2  17        2.79        2.60      0.84 o
   1   2  17        2.55        2.11      0.84 o
   2   2  17        0.05        0.56      0.84 o
   3   2  17        0.31        0.66      1.09 o
   4   2  17        5.69        6.78      1.75 o
  -5   3  17        9.23       11.81      1.75 o
  -4   3  17        3.11        2.31      1.05 o
  -3   3  17        1.74        2.44      1.00 o
  -2   3  17        2.60        3.67      1.09 o
  -1   3  17       47.22       54.90      2.32 o
   0   3  17        1.51        0.87      0.84 o
   1   3  17       20.56       21.82      2.73 o
   2   3  17       14.52       13.55      1.53 o
   3   3  17        0.48        0.06      0.84 o
   4   3  17       12.06       11.57      1.39 o
  -5   4  17       22.01       19.25      1.97 o
  -4   4  17       21.12       20.64      1.62 o
  -3   4  17        4.26        3.40      1.00 o
  -2   4  17       41.67       44.18      3.28 o
  -1   4  17       11.13       11.84      1.31 o
   0   4  17        0.93        0.52      0.87 o
   1   4  17       12.83       10.46      1.15 o
   2   4  17       19.96       24.34      1.64 o
   3   4  17        7.36        6.39      1.15 o
   4   4  17       12.85       16.97      1.55 o
  -4   5  17        3.22        6.10      1.53 o
  -3   5  17       11.38        7.87      1.21 o
  -2   5  17       12.71       17.50      1.39 o
  -1   5  17        2.81        3.50      0.89 o
   0   5  17        0.75        1.11      0.98 o
   1   5  17        2.34        3.13      1.00 o
   2   5  17       31.26       31.49      2.62 o
   3   5  17        4.31        5.72      1.08 o
   4   5  17       16.34       16.86      1.55 o
  -4   6  17       18.12       20.34      2.41 o
  -3   6  17        0.01       -0.24      0.89 o
  -2   6  17       21.99       20.50      1.46 o
  -1   6  17       20.47       22.85      1.55 o
   0   6  17        1.00       -0.48      0.77 o
   1   6  17       50.93       67.35      6.56 o
   2   6  17        9.01       10.50      1.75 o
   3   6  17        1.65        3.28      1.08 o
   4   6  17        6.98        6.28      1.24 o
  -3   7  17        0.08       -0.44      1.53 o
  -2   7  17        1.61        0.99      1.31 o
  -1   7  17       12.00       12.96      2.41 o
   0   7  17        1.74        2.27      0.87 o
   1   7  17       23.96       28.97      1.77 o
   2   7  17       20.09       26.46      2.41 o
   3   7  17        0.40       -0.11      0.93 o
   4   7  17        5.64        6.89      1.24 o
  -3   8  17        0.32        0.44      1.53 o
  -2   8  17        0.18       -0.66      1.31 o
  -1   8  17       22.92       28.95      2.08 o
   0   8  17       11.03       13.42      1.31 o
   1   8  17       27.16       37.62      2.62 o
   2   8  17       11.82        7.87      1.53 o
   3   8  17        5.45        8.05      1.42 o
   4   8  17        8.64        8.73      1.31 o
  -3   9  17        1.24        0.00      1.53 o
  -2   9  17        9.52       11.37      1.97 o
  -1   9  17        0.13       -1.31      1.31 o
   0   9  17        5.26        5.20      1.08 o
   1   9  17        5.29        5.90      1.53 o
   2   9  17        6.78        8.09      1.75 o
   3   9  17        0.40        0.00      0.93 o
   4   9  17        0.46        0.19      1.00 o
  -3  10  17        4.91        3.72      1.75 o
  -2  10  17       36.09       46.58      3.28 o
  -1  10  17       20.52       27.56      2.62 o
   2  10  17        1.64       -0.22      1.31 o
   3  10  17        1.66        1.53      0.93 o
   4  10  17        1.72        1.22      1.31 o
  -3  11  17        4.27        3.72      1.53 o
  -2  11  17        0.07       -1.53      1.53 o
  -1  11  17        2.43        4.81      1.75 o
   3  11  17        2.11        0.45      1.00 o
  -2  12  17        1.46        1.31      1.75 o
  -1   0  18        6.77        6.87      1.31 o
   0   0  18        0.72        0.87      0.89 o
   1   0  18        3.41        5.78      1.15 o
   2   0  18        7.52       11.37      1.97 o
  -2   1  18        1.22        2.87      1.05 o
  -1   1  18        2.10        6.25      1.05 o
   0   1  18        3.26        4.39      1.09 o
   1   1  18        2.89        4.93      1.05 o
   2   1  18        4.48        5.47      1.75 o
   3   1  18        0.93        1.31      1.53 o
  -3   2  18        0.22       -0.66      1.09 o
  -2   2  18       13.94       18.03      1.46 o
  -1   2  18       24.90       26.46      2.41 o
   0   2  18        0.54        0.00      0.76 o
   1   2  18        0.55       -0.26      0.84 o
   2   2  18        6.58        6.82      1.15 o
  -3   3  18        7.68       10.06      1.53 o
  -2   3  18        9.56       12.47      1.31 o
  -1   3  18        1.39        0.33      2.08 o
   0   3  18        3.00        2.41      1.42 o
   1   3  18        0.09       -0.73      0.73 o
   2   3  18        1.97        2.17      1.00 o
  -3   4  18        0.41        0.22      1.31 o
  -2   4  18        0.81        1.45      1.00 o
  -1   4  18        3.40        3.31      1.00 o
   0   4  18        1.52        1.99      0.89 o
   1   4  18        0.24        0.62      0.84 o
   2   4  18       12.06       11.81      1.31 o
  -3   5  18       31.82       39.36      2.84 o
  -2   5  18       17.08       16.36      1.37 o
  -1   5  18        0.01       -0.42      1.42 o
   0   5  18        2.17        1.79      0.89 o
   1   5  18        0.03       -0.42      0.84 o
   2   5  18        7.59       10.50      1.75 o
   3   5  18        2.70        3.50      1.53 o
  -3   6  18        1.31        3.06      1.31 o
  -2   6  18        0.01        0.69      0.89 o
  -1   6  18        0.51        1.55      0.89 o
   0   6  18        0.75        0.84      1.53 o
   1   6  18       10.15        9.98      1.24 o
   2   6  18       27.91       28.43      2.62 o
   3   6  18        5.78        6.12      1.75 o
  -2   7  18        5.92        8.75      1.21 o
  -1   7  18        1.54        2.10      1.00 o
   0   7  18        1.89        2.73      1.00 o
   1   7  18       16.96       20.56      2.19 o
   2   7  18        3.39        2.62      1.53 o
   3   7  18        3.57        3.94      1.75 o
  -2   8  18        9.39       12.03      1.97 o
  -1   8  18        3.15        3.61      1.00 o
   0   8  18        0.27       -0.42      0.89 o
   1   8  18        1.77        1.09      1.31 o
   2   8  18       13.30       16.40      2.19 o
   3   8  18        3.95        3.72      1.75 o
  -2   9  18        3.09        3.94      1.75 o
  -1   9  18        0.43       -1.31      1.31 o
   1   9  18       20.63       22.31      2.41 o
   2   9  18        2.08        2.41      1.53 o
   3   9  18       10.18       10.28      1.97 o
  -2  10  18        6.07        4.81      1.97 o
  -1  10  18        6.31        8.75      1.97 o
   2  10  18        0.16       -0.22      1.53 o
   0   3  19        0.64       -1.53      1.53 o
   1   3  19        0.09       -0.44      1.53 o
   0   4  19        0.91       -0.44      1.53 o
   1   4  19        0.15       -1.09      1.53 o
  -2   5  19       14.04       14.87      1.97 o
  -1   5  19        7.34       10.15      1.31 o
   0   5  19        0.56        1.11      1.00 o
   1   5  19        8.45       16.18      2.19 o
  -1   6  19        0.98        0.27      1.00 o
   0   6  19        1.03        0.53      0.89 o
   1   6  19        6.53        5.47      1.31 o
  -1   7  19        0.41        1.22      1.05 o
   0   7  19        0.48        0.52      1.00 o
   1   7  19        0.35        1.75      1.31 o
   0   8  19       29.84       42.75      2.32 o
   1   8  19       30.91       36.08      3.06 o
 
